# Supplementary material for: 1-[(Butyl­amino)(phen­yl)meth­yl]naphthalen-2-ol
Source: Acta Crystallogr Sect E Struct Rep Online. 2011 Jan 12;67(Pt 2):o322. doi: 10.1107/S1600536811000067 (PMC3051726; doi:10.1107/S1600536811000067)
Supplement: Supplementary file 1 [file e-67-0o322-sup1.cif]

##############################################################################
###                                                                        ###
###        Electronic paper (Acta Crystallographica Section E)             ###
###                                                                        ###
##############################################################################
#                                                                            #
# This CIF contains the data in a paper accepted for publication in Acta     #
# Crystallographica Section E. It conforms to the requirements of Notes      #
# for Authors for Section E, and has been peer reviewed under the auspices   #
# of the IUCr Commission on Journals.                                        #
#                                                                            #
# Full details of the Crystallographic Information File format               #
# are given in the paper "The Crystallographic Information File (CIF):       #
# a New Standard Archive File for Crystallography" by S. R. Hall, F. H.      #
# Allen and I. D. Brown [Acta Cryst. (1991), A47, 655-685].                  #
#                                                                            #
# The current version of the core CIF dictionary is obtainable from          #
# ftp://ftp.iucr.org/pub/cif_core.dic. The current version number is 2.4.    #
#                                                                            #
# Software is freely available for graphical display of the structure(s) in  #
# this CIF.  For information consult the CIF home page http://www.iucr.org/  #
# cif/home.html                                                              #
#                                                                            #
# This file may be used for bona fide research purposes within the           #
# scientific community so long as proper attribution is given to the journal # 
# article from which it was obtained.                                        #
#                                                                            #
##############################################################################
                                             
data_I
_audit_creation_method     SHELXL-97
_chemical_name_systematic
;
1-[(Butylamino)(phenyl)methyl]naphthalen-2-ol
;
_chemical_name_common     ?
_chemical_formula_moiety     'C21 H23 N O'
_chemical_formula_sum     'C21 H23 N O'
_chemical_formula_iupac     'C21 H23 N O'
_chemical_formula_weight     305.40
_chemical_melting_point     ?
_symmetry_cell_setting     orthorhombic
_symmetry_space_group_name_H-M     'P n a 21 '
_symmetry_space_group_name_Hall     'P 2c -2n'
loop_
    _symmetry_equiv_pos_as_xyz
    'x, y, z'
    '-x, -y, z+1/2'
    'x+1/2, -y+1/2, z'
    '-x+1/2, y+1/2, z+1/2'
_cell_length_a     10.842(7)
_cell_length_b     16.651(7)
_cell_length_c     9.787(6)
_cell_angle_alpha     90.00
_cell_angle_beta     90.00
_cell_angle_gamma     90.00
_cell_volume     1766.9(17)
_cell_formula_units_Z     4
_cell_measurement_reflns_used     2229
_cell_measurement_theta_min     2.4129
_cell_measurement_theta_max     27.4333
_cell_measurement_temperature     293(2)
_exptl_crystal_description     'Prism'
_exptl_crystal_colour     'Colorless'
_exptl_crystal_size_max     0.3000
_exptl_crystal_size_mid     0.2500
_exptl_crystal_size_min     0.1500
_exptl_crystal_density_diffrn     1.148
_exptl_crystal_density_meas     ?
_exptl_crystal_density_method     'not measured'
_exptl_crystal_F_000     656
_exptl_absorpt_coefficient_mu     0.070
_exptl_absorpt_correction_type     multi-scan
_exptl_absorpt_process_details     '(CrystalClear; Rigaku, 2005)'
_exptl_absorpt_correction_T_min     0.8561
_exptl_absorpt_correction_T_max     1.0000
_exptl_special_details
;
;
_diffrn_ambient_temperature     293(2)
_diffrn_radiation_type     MoK\a
_diffrn_radiation_wavelength     0.71073
_diffrn_radiation_source     'fine-focus sealed tube'
_diffrn_radiation_monochromator     graphite
_diffrn_measurement_device_type     'Rigaku Mercury2'
_diffrn_measurement_method     'CCD_Profile_fitting'
_diffrn_detector_area_resol_mean     13.6612
_diffrn_reflns_number     14129
_diffrn_reflns_av_R_equivalents     0.0779
_diffrn_reflns_av_sigmaI/netI     0.0568
_diffrn_reflns_theta_min     2.41
_diffrn_reflns_theta_max     25.00
_diffrn_reflns_theta_full     25.00
_diffrn_measured_fraction_theta_max     0.998
_diffrn_measured_fraction_theta_full     0.998
_diffrn_reflns_limit_h_min     -12
_diffrn_reflns_limit_h_max     12
_diffrn_reflns_limit_k_min     -19
_diffrn_reflns_limit_k_max     19
_diffrn_reflns_limit_l_min     -11
_diffrn_reflns_limit_l_max     11
_diffrn_standards_number     ?
_diffrn_standards_interval_count     ?
_diffrn_standards_interval_time     ?
_diffrn_standards_decay_%     ?
_refine_special_details
;
Refinement of <i>F</i>^2^ against ALL reflections. The weighted <i>R</i>-factor
<i>wR</i> and goodness of fit <i>S</i> are based on <i>F</i>^2^, conventional
<i>R</i>-factors <i>R</i> are based on <i>F</i>, with <i>F</i> set to zero for
negative <i>F</i>^2^. The threshold expression of <i>F</i>^2^ >
\s(<i>F</i>^2^) is used only for calculating <i>R</i>-factors(gt) <i>etc</i>.
and is not relevant to the choice of reflections for refinement.
<i>R</i>-factors based on <i>F</i>^2^ are statistically about twice as large
as those based on <i>F</i>, and <i>R</i>- factors based on ALL data will be
even larger.
;
_reflns_number_total     3121
_reflns_number_gt     1998
_reflns_threshold_expression     I>2sigma(I)
_refine_ls_structure_factor_coef     Fsqd
_refine_ls_matrix_type     full
_refine_ls_R_factor_all     0.1298
_refine_ls_R_factor_gt     0.0867
_refine_ls_wR_factor_gt     0.1178
_refine_ls_wR_factor_ref     0.1340
_refine_ls_goodness_of_fit_ref     1.015
_refine_ls_restrained_S_all     1.022
_refine_ls_number_reflns     3121
_refine_ls_number_parameters     211
_refine_ls_number_restraints     2
_refine_ls_hydrogen_treatment     constr
_refine_ls_weighting_scheme     calc
_refine_ls_weighting_details
         'calc w=1/[\s^2^(Fo^2^)+(0.0007P)^2^+1.9999P] where P=(Fo^2^+2Fc^2^)/3'
_atom_sites_solution_hydrogens     geom
_atom_sites_solution_primary     direct
_atom_sites_solution_secondary     difmap
_refine_ls_shift/su_max     0.000
_refine_ls_shift/su_mean     0.000
_refine_diff_density_max     0.250
_refine_diff_density_min     -0.129
_refine_ls_extinction_method     'SHELXL97 (Sheldrick, 2008)'
_refine_ls_extinction_coef     0.0043(9)
_refine_ls_extinction_expression
                                  'Fc^*^=kFc[1+0.001xFc^2^\l^3^/sin(2\q)]^-1/4^'
_refine_ls_abs_structure_details     ?
_refine_ls_abs_structure_Flack     ?
loop_
    _atom_type_symbol
    _atom_type_description
    _atom_type_scat_dispersion_real
    _atom_type_scat_dispersion_imag
    _atom_type_scat_source
    'C' 'C' 0.0033 0.0016
                         'International Tables Vol C Tables 4.2.6.8 and 6.1.1.4'
    'H' 'H' 0.0000 0.0000
                         'International Tables Vol C Tables 4.2.6.8 and 6.1.1.4'
    'N' 'N' 0.0061 0.0033
                         'International Tables Vol C Tables 4.2.6.8 and 6.1.1.4'
    'O' 'O' 0.0106 0.0060
                         'International Tables Vol C Tables 4.2.6.8 and 6.1.1.4'
_computing_data_collection     'CrystalClear (Rigaku, 2005)'
_computing_cell_refinement     'CrystalClear (Rigaku, 2005)'
_computing_data_reduction     'CrystalClear (Rigaku, 2005)'
_computing_structure_solution     'SHELXS97 (Sheldrick, 2008)'
_computing_structure_refinement     'SHELXL97 (Sheldrick, 2008)'
_computing_molecular_graphics     'SHELXTL (Sheldrick, 2008)'
_computing_publication_material     'SHELXTL (Sheldrick, 2008)'
loop_
    _atom_site_type_symbol
    _atom_site_label
    _atom_site_fract_x
    _atom_site_fract_y
    _atom_site_fract_z
    _atom_site_U_iso_or_equiv
    _atom_site_adp_type
    _atom_site_calc_flag
    _atom_site_refinement_flags
    _atom_site_occupancy
    _atom_site_disorder_assembly
    _atom_site_disorder_group
    O O1 0.2175(3) 0.0230(2) 0.4209(4) 0.0825(11) Uani d . 1 . .
    H H1A 0.2786 0.0483 0.3966 0.124 Uiso calc R 1 . .
    N N1 0.4017(4) 0.1176(2) 0.4649(5) 0.0718(12) Uani d D 1 . .
    H H1D 0.4572 0.1535 0.4201 0.086 Uiso d RD 1 . .
    C C1 0.1998(4) 0.1346(3) 0.5773(5) 0.0551(12) Uani d . 1 . .
    C C2 0.1594(4) 0.0636(3) 0.5250(5) 0.0657(14) Uani d . 1 . .
    C C3 0.0511(5) 0.0240(3) 0.5748(5) 0.0717(16) Uani d . 1 . .
    H H3A 0.0260 -0.0245 0.5368 0.086 Uiso calc R 1 . .
    C C4 -0.0136(5) 0.0574(4) 0.6767(6) 0.0748(16) Uani d . 1 . .
    H H4A -0.0832 0.0311 0.7097 0.090 Uiso calc R 1 . .
    C C5 -0.0463(5) 0.1666(4) 0.8420(6) 0.0822(18) Uani d . 1 . .
    H H5A -0.1145 0.1397 0.8769 0.099 Uiso calc R 1 . .
    C C6 -0.0147(6) 0.2386(5) 0.8958(6) 0.093(2) Uani d . 1 . .
    H H6A -0.0610 0.2609 0.9662 0.111 Uiso calc R 1 . .
    C C7 0.0874(6) 0.2788(4) 0.8448(6) 0.0899(19) Uani d . 1 . .
    H H7A 0.1090 0.3282 0.8822 0.108 Uiso calc R 1 . .
    C C8 0.1585(5) 0.2473(4) 0.7391(5) 0.0739(16) Uani d . 1 . .
    H H8A 0.2257 0.2758 0.7055 0.089 Uiso calc R 1 . .
    C C9 0.1277(4) 0.1714(3) 0.6832(5) 0.0601(13) Uani d . 1 . .
    C C10 0.0212(4) 0.1313(3) 0.7350(5) 0.0646(14) Uani d . 1 . .
    C C11 0.3145(4) 0.1767(3) 0.5238(5) 0.0566(12) Uani d . 1 . .
    H H11A 0.3552 0.2032 0.6009 0.068 Uiso calc R 1 . .
    C C12 0.2873(4) 0.2400(3) 0.4156(5) 0.0603(12) Uani d . 1 . .
    C C13 0.1947(6) 0.2301(4) 0.3193(6) 0.094(2) Uani d . 1 . .
    H H13A 0.1443 0.1849 0.3231 0.113 Uiso calc R 1 . .
    C C14 0.1761(6) 0.2872(5) 0.2161(7) 0.113(2) Uani d . 1 . .
    H H14A 0.1128 0.2807 0.1530 0.136 Uiso calc R 1 . .
    C C15 0.2523(6) 0.3530(4) 0.2093(7) 0.098(2) Uani d . 1 . .
    H H15A 0.2425 0.3901 0.1390 0.118 Uiso calc R 1 . .
    C C16 0.3415(6) 0.3644(4) 0.3043(6) 0.097(2) Uani d . 1 . .
    H H16A 0.3908 0.4100 0.3015 0.116 Uiso calc R 1 . .
    C C17 0.3588(5) 0.3071(3) 0.4058(6) 0.0789(16) Uani d . 1 . .
    H H17A 0.4215 0.3148 0.4694 0.095 Uiso calc R 1 . .
    C C18 0.4708(5) 0.0719(4) 0.5698(7) 0.0921(19) Uani d . 1 . .
    H H18A 0.4145 0.0401 0.6248 0.111 Uiso calc R 1 . .
    H H18B 0.5153 0.1083 0.6294 0.111 Uiso calc R 1 . .
    C C19 0.5652(6) 0.0146(5) 0.4899(8) 0.127(3) Uani d . 1 . .
    H H19A 0.5187 -0.0218 0.4321 0.152 Uiso calc R 1 . .
    H H19B 0.6169 0.0472 0.4312 0.152 Uiso calc R 1 . .
    C C20 0.6390(7) -0.0296(5) 0.5756(10) 0.162(4) Uani d . 1 . .
    H H20A 0.5881 -0.0654 0.6297 0.194 Uiso calc R 1 . .
    H H20B 0.6816 0.0064 0.6377 0.194 Uiso calc R 1 . .
    C C21 0.7336(6) -0.0788(5) 0.4962(9) 0.153(4) Uani d . 1 . .
    H H21A 0.7833 -0.1090 0.5589 0.230 Uiso calc R 1 . .
    H H21B 0.7854 -0.0434 0.4441 0.230 Uiso calc R 1 . .
    H H21C 0.6916 -0.1149 0.4355 0.230 Uiso calc R 1 . .
loop_
    _atom_site_aniso_label
    _atom_site_aniso_U_11
    _atom_site_aniso_U_22
    _atom_site_aniso_U_33
    _atom_site_aniso_U_12
    _atom_site_aniso_U_13
    _atom_site_aniso_U_23
    O1 0.079(2) 0.084(2) 0.085(3) -0.017(2) 0.006(2) -0.019(2)
    N1 0.053(2) 0.076(3) 0.086(3) -0.001(2) 0.009(2) -0.003(3)
    C1 0.045(3) 0.070(3) 0.050(3) -0.004(2) -0.003(2) 0.003(3)
    C2 0.057(3) 0.075(4) 0.065(4) -0.001(3) -0.002(3) -0.001(3)
    C3 0.060(3) 0.075(4) 0.080(4) -0.010(3) -0.002(3) 0.009(3)
    C4 0.053(3) 0.091(4) 0.080(4) -0.007(3) 0.000(3) 0.028(3)
    C5 0.065(4) 0.110(5) 0.072(4) 0.021(4) -0.002(3) 0.022(4)
    C6 0.075(4) 0.128(6) 0.075(5) 0.031(4) 0.010(4) -0.002(4)
    C7 0.100(5) 0.095(5) 0.074(4) 0.024(4) -0.016(4) -0.013(4)
    C8 0.073(4) 0.090(4) 0.058(4) 0.008(3) -0.014(3) -0.002(3)
    C9 0.050(3) 0.074(4) 0.057(3) 0.001(3) -0.014(2) 0.013(3)
    C10 0.053(3) 0.087(4) 0.054(3) 0.016(3) -0.004(3) 0.006(3)
    C11 0.047(3) 0.064(3) 0.059(3) -0.003(2) -0.004(2) -0.010(3)
    C12 0.059(3) 0.067(3) 0.055(3) -0.008(3) -0.002(3) -0.013(3)
    C13 0.108(5) 0.103(5) 0.072(4) -0.042(4) -0.023(4) 0.017(4)
    C14 0.109(5) 0.146(7) 0.085(5) -0.022(5) -0.038(4) 0.034(5)
    C15 0.125(6) 0.104(5) 0.066(4) -0.002(5) 0.003(4) 0.028(4)
    C16 0.119(6) 0.084(5) 0.088(5) -0.025(4) 0.000(4) 0.008(4)
    C17 0.080(4) 0.075(4) 0.082(4) -0.021(3) -0.012(3) 0.010(4)
    C18 0.076(4) 0.086(4) 0.115(5) 0.009(3) -0.012(4) -0.005(4)
    C19 0.077(5) 0.151(7) 0.152(8) 0.026(4) -0.008(5) 0.026(6)
    C20 0.136(8) 0.188(10) 0.161(9) 0.033(7) -0.001(7) -0.012(8)
    C21 0.105(6) 0.109(6) 0.245(11) 0.032(5) 0.032(6) -0.047(6)
_geom_special_details
;
All e.s.d.'s (except the e.s.d. in the dihedral angle between two l.s. planes)
are estimated using the full covariance matrix. The cell e.s.d.'s are taken
into account individually in the estimation of e.s.d.'s in distances, angles
and torsion angles; correlations between e.s.d.'s in cell parameters are only
used when they are defined by crystal symmetry. An approximate (isotropic)
treatment of cell e.s.d.'s is used for estimating e.s.d.'s involving l.s.
planes.
;
loop_
    _geom_bond_atom_site_label_1
    _geom_bond_atom_site_label_2
    _geom_bond_site_symmetry_2
    _geom_bond_distance
    _geom_bond_publ_flag
    O1 C2 . 1.375(6) ?
    O1 H1A . 0.8200 ?
    N1 C18 . 1.481(6) ?
    N1 C11 . 1.483(5) ?
    N1 H1D . 0.9548 ?
    C1 C2 . 1.362(6) ?
    C1 C9 . 1.435(7) ?
    C1 C11 . 1.520(6) ?
    C2 C3 . 1.431(6) ?
    C3 C4 . 1.340(7) ?
    C3 H3A . 0.9300 ?
    C4 C10 . 1.409(7) ?
    C4 H4A . 0.9300 ?
    C5 C6 . 1.353(8) ?
    C5 C10 . 1.406(8) ?
    C5 H5A . 0.9300 ?
    C6 C7 . 1.386(8) ?
    C6 H6A . 0.9300 ?
    C7 C8 . 1.393(7) ?
    C7 H7A . 0.9300 ?
    C8 C9 . 1.417(7) ?
    C8 H8A . 0.9300 ?
    C9 C10 . 1.427(6) ?
    C11 C12 . 1.523(6) ?
    C11 H11A . 0.9800 ?
    C12 C17 . 1.363(6) ?
    C12 C13 . 1.387(6) ?
    C13 C14 . 1.402(8) ?
    C13 H13A . 0.9300 ?
    C14 C15 . 1.374(8) ?
    C14 H14A . 0.9300 ?
    C15 C16 . 1.355(8) ?
    C15 H15A . 0.9300 ?
    C16 C17 . 1.390(8) ?
    C16 H16A . 0.9300 ?
    C17 H17A . 0.9300 ?
    C18 C19 . 1.603(8) ?
    C18 H18A . 0.9700 ?
    C18 H18B . 0.9700 ?
    C19 C20 . 1.373(9) ?
    C19 H19A . 0.9700 ?
    C19 H19B . 0.9700 ?
    C20 C21 . 1.526(9) ?
    C20 H20A . 0.9700 ?
    C20 H20B . 0.9700 ?
    C21 H21A . 0.9600 ?
    C21 H21B . 0.9600 ?
    C21 H21C . 0.9600 ?
loop_
    _geom_angle_atom_site_label_1
    _geom_angle_atom_site_label_2
    _geom_angle_atom_site_label_3
    _geom_angle_site_symmetry_1
    _geom_angle_site_symmetry_3
    _geom_angle
    _geom_angle_publ_flag
    C2 O1 H1A . . 109.5 ?
    C18 N1 C11 . . 113.2(4) ?
    C18 N1 H1D . . 108.8 ?
    C11 N1 H1D . . 99.4 ?
    C2 C1 C9 . . 117.8(5) ?
    C2 C1 C11 . . 122.3(4) ?
    C9 C1 C11 . . 119.8(4) ?
    C1 C2 O1 . . 123.9(5) ?
    C1 C2 C3 . . 122.4(5) ?
    O1 C2 C3 . . 113.7(5) ?
    C4 C3 C2 . . 119.5(5) ?
    C4 C3 H3A . . 120.2 ?
    C2 C3 H3A . . 120.2 ?
    C3 C4 C10 . . 121.6(5) ?
    C3 C4 H4A . . 119.2 ?
    C10 C4 H4A . . 119.2 ?
    C6 C5 C10 . . 121.9(6) ?
    C6 C5 H5A . . 119.1 ?
    C10 C5 H5A . . 119.1 ?
    C5 C6 C7 . . 119.3(6) ?
    C5 C6 H6A . . 120.3 ?
    C7 C6 H6A . . 120.3 ?
    C6 C7 C8 . . 121.8(6) ?
    C6 C7 H7A . . 119.1 ?
    C8 C7 H7A . . 119.1 ?
    C7 C8 C9 . . 119.5(6) ?
    C7 C8 H8A . . 120.2 ?
    C9 C8 H8A . . 120.2 ?
    C8 C9 C10 . . 118.0(5) ?
    C8 C9 C1 . . 122.1(5) ?
    C10 C9 C1 . . 119.9(5) ?
    C5 C10 C4 . . 121.9(6) ?
    C5 C10 C9 . . 119.4(6) ?
    C4 C10 C9 . . 118.8(5) ?
    N1 C11 C1 . . 110.4(4) ?
    N1 C11 C12 . . 108.2(4) ?
    C1 C11 C12 . . 113.6(4) ?
    N1 C11 H11A . . 108.1 ?
    C1 C11 H11A . . 108.1 ?
    C12 C11 H11A . . 108.1 ?
    C17 C12 C13 . . 117.5(5) ?
    C17 C12 C11 . . 120.4(5) ?
    C13 C12 C11 . . 122.0(5) ?
    C12 C13 C14 . . 120.8(6) ?
    C12 C13 H13A . . 119.6 ?
    C14 C13 H13A . . 119.6 ?
    C15 C14 C13 . . 119.4(6) ?
    C15 C14 H14A . . 120.3 ?
    C13 C14 H14A . . 120.3 ?
    C16 C15 C14 . . 120.4(6) ?
    C16 C15 H15A . . 119.8 ?
    C14 C15 H15A . . 119.8 ?
    C15 C16 C17 . . 119.4(6) ?
    C15 C16 H16A . . 120.3 ?
    C17 C16 H16A . . 120.3 ?
    C12 C17 C16 . . 122.3(6) ?
    C12 C17 H17A . . 118.8 ?
    C16 C17 H17A . . 118.8 ?
    N1 C18 C19 . . 106.9(5) ?
    N1 C18 H18A . . 110.3 ?
    C19 C18 H18A . . 110.3 ?
    N1 C18 H18B . . 110.3 ?
    C19 C18 H18B . . 110.3 ?
    H18A C18 H18B . . 108.6 ?
    C20 C19 C18 . . 113.2(7) ?
    C20 C19 H19A . . 108.9 ?
    C18 C19 H19A . . 108.9 ?
    C20 C19 H19B . . 108.9 ?
    C18 C19 H19B . . 108.9 ?
    H19A C19 H19B . . 107.8 ?
    C19 C20 C21 . . 111.6(8) ?
    C19 C20 H20A . . 109.3 ?
    C21 C20 H20A . . 109.3 ?
    C19 C20 H20B . . 109.3 ?
    C21 C20 H20B . . 109.3 ?
    H20A C20 H20B . . 108.0 ?
    C20 C21 H21A . . 109.5 ?
    C20 C21 H21B . . 109.5 ?
    H21A C21 H21B . . 109.5 ?
    C20 C21 H21C . . 109.5 ?
    H21A C21 H21C . . 109.5 ?
    H21B C21 H21C . . 109.5 ?
loop_
    _geom_hbond_atom_site_label_D
    _geom_hbond_atom_site_label_H
    _geom_hbond_atom_site_label_A
    _geom_hbond_site_symmetry_A
    _geom_hbond_distance_DH
    _geom_hbond_distance_HA
    _geom_hbond_distance_DA
    _geom_hbond_angle_DHA
    O1 H1A N1 . 0.82 1.89 2.580(5) 142
data_global
_journal_date_recd_electronic     2010-06-29
_journal_date_accepted     2011-01-04
_journal_name_full     'Acta Crystallographica, Section E'
_journal_year     2011
_journal_volume     67
_journal_issue      2
_journal_page_first     o322
_journal_page_last     o322
_journal_paper_category     QO
_journal_coeditor_code     GW2088
_publ_contact_author_name     'Hen Mei Ni'
_publ_contact_author_address
;
College of Chemistry and Chemical,
Engineering, Southeast UniVersity,
Nanjing 211189, People's Republic of China
;
_publ_contact_author_email     nihmseu@hotmail.com
_publ_contact_author_fax     ?
_publ_contact_author_phone     ?
_publ_section_title
;
1-[(Butylamino)(phenyl)methyl]naphthalen-2-ol
;
loop_
    _publ_author_name
    _publ_author_footnote
    _publ_author_address
    'Ni, Hen-Mei' .
;
College of Chemistry and Chemical Engineering, Southeast University,
Nanjing 211189, People's Republic of China
;
