# Supplementary material for: 1-[(Butyl­amino)(phen­yl)meth­yl]naphthalen-2-ol
Source: Acta Crystallogr Sect E Struct Rep Online. 2011 Jan 12;67(Pt 2):o322. doi: 10.1107/S1600536811000067 (PMC3051726; doi:10.1107/S1600536811000067)
Supplement: Supplementary file 2 [file e-67-0o322-Isup2.hkl]

# 
# h,k,l, Fc-squared, Fo-squared, sigma(Fo-squared) and status flag 
# 
data_I
_shelx_title ' 2 in Pna2(1)' 
_shelx_refln_list_code          4 
_shelx_F_calc_maximum      138.13 
_exptl_crystal_F_000       656.00 
_reflns_d_resolution_high  0.8410 
 
loop_ 
 _symmetry_equiv_pos_as_xyz 
 'x, y, z' 
 '-x, -y, z+1/2' 
 'x+1/2, -y+1/2, z' 
 '-x+1/2, y+1/2, z+1/2' 
 
_cell_length_a    10.8419 
_cell_length_b    16.6514 
_cell_length_c     9.7870 
_cell_angle_alpha  90.000 
_cell_angle_beta   90.000 
_cell_angle_gamma  90.000 
 
_shelx_F_squared_multiplier     1.000 
 
loop_ 
 _refln_index_h 
 _refln_index_k 
 _refln_index_l 
 _refln_F_squared_calc 
 _refln_F_squared_meas 
 _refln_F_squared_sigma 
 _refln_observed_status 
   2   0 -11        4.48       12.57      9.20 o 
   4   0 -11        5.20        8.11      7.79 o 
   0   1 -11       31.62       58.18     22.41 o 
   1   1 -11        5.03        6.65     10.33 o 
   2   1 -11       14.55       26.93      7.90 o 
   3   1 -11        2.23        8.20      5.80 o 
   4   1 -11        1.42        8.14      8.29 o 
   1   2 -11        4.39        9.69      6.10 o 
   2   2 -11        8.47       11.64      6.11 o 
   3   2 -11       11.21        5.57      6.41 o 
   4   2 -11       10.71       10.18      7.97 o 
   0   3 -11        2.94        2.23     26.07 o 
   1   3 -11        2.02        1.44      6.07 o 
   2   3 -11        1.46       -2.57      5.86 o 
   3   3 -11        0.93       -2.13      7.72 o 
   1   4 -11        2.16       19.45      8.32 o 
   2   4 -11        5.41        6.14      7.62 o 
   3   4 -11       11.01       15.43      8.34 o 
   0   5 -11       11.84        2.59      8.61 o 
   1   5 -11       10.43       17.40      8.12 o 
   2   5 -11        3.54       13.24      7.00 o 
   1   6 -11        2.61        0.64      5.74 o 
   0   0 -10       51.32       60.22     23.31 o 
   2   0 -10       85.00      132.16     37.04 o 
   4   0 -10        4.06       17.26      7.93 o 
   6   0 -10       11.62        8.07     11.43 o 
   1   1 -10        0.33        2.21      5.59 o 
   2   1 -10        7.07        9.02     12.47 o 
   3   1 -10        6.33        9.17      7.09 o 
   4   1 -10        7.85       10.59      5.95 o 
   5   1 -10        1.03        4.33      5.11 o 
   6   1 -10        1.64        7.14      6.91 o 
   0   2 -10       39.92       60.87     16.50 o 
   1   2 -10        8.46        3.98      6.72 o 
   2   2 -10        4.06       -4.00      5.39 o 
   3   2 -10        1.67        4.85      6.95 o 
   4   2 -10        5.66       13.39      6.07 o 
   5   2 -10        0.05        2.30      5.33 o 
   6   2 -10        3.67        9.86      7.27 o 
   1   3 -10        1.09        8.30      6.44 o 
   2   3 -10        9.60       18.20      7.29 o 
   3   3 -10       69.91       79.75     22.70 o 
   4   3 -10        1.40        6.24      5.58 o 
   5   3 -10        9.24       10.68      4.37 o 
   6   3 -10        0.29        4.63      4.40 o 
   0   4 -10       16.03       -2.09      8.24 o 
   1   4 -10        3.65       14.31      6.74 o 
   2   4 -10       50.96       48.03     13.61 o 
   3   4 -10        7.32       19.03      9.11 o 
   4   4 -10       14.33       12.10      4.88 o 
   5   4 -10        6.92       12.29      7.68 o 
   6   4 -10        0.38        3.64      6.14 o 
   1   5 -10       13.29       30.69      8.35 o 
   2   5 -10       39.55       22.59      6.92 o 
   3   5 -10        0.74        1.46      6.63 o 
   4   5 -10       28.28       25.09      7.18 o 
   5   5 -10        1.83        4.57      4.81 o 
   0   6 -10        3.66       19.53     15.13 o 
   1   6 -10       31.37       40.08      9.44 o 
   2   6 -10        9.80       11.67      4.73 o 
   3   6 -10       12.70       18.96      6.06 o 
   4   6 -10       22.23       14.75      5.82 o 
   5   6 -10        0.70        4.13      3.66 o 
   1   7 -10        6.62       10.48      5.50 o 
   2   7 -10       14.13        5.60      5.77 o 
   3   7 -10       17.01       15.56      5.41 o 
   4   7 -10        0.88        9.15      6.32 o 
   0   8 -10        3.11       11.17      8.39 o 
   1   8 -10        2.55       10.35      5.09 o 
   2   8 -10        2.05       10.58      4.46 o 
   3   8 -10        1.13        3.34      4.50 o 
   4   8 -10       13.80       17.31      5.81 o 
   1   9 -10        2.74        3.07      8.25 o 
   2   9 -10        0.84       15.07      7.55 o 
   3   9 -10        1.09       14.14      5.00 o 
   0  10 -10        0.67       28.68      9.96 o 
   1  10 -10        1.02       15.51      6.22 o 
   2   0  -9       11.79       38.00     19.84 o 
   4   0  -9       35.31       21.48      6.69 o 
   6   0  -9        1.53       -5.06      5.62 o 
   8   0  -9        2.32       -1.74      7.09 o 
   0   1  -9      123.62      171.20     25.53 o 
   1   1  -9        1.55       -0.47      5.70 o 
   2   1  -9       51.79       33.06      7.82 o 
   3   1  -9       15.40       16.98      5.28 o 
   4   1  -9        5.17        4.98      4.69 o 
   5   1  -9        1.96        3.74      3.48 o 
   6   1  -9        9.79        9.67      5.13 o 
   7   1  -9        3.00       -0.37      5.79 o 
   8   1  -9        8.75       10.24      5.87 o 
   1   2  -9        9.80       25.62      7.15 o 
   2   2  -9        9.39        9.17      5.07 o 
   3   2  -9       10.18       19.84      8.12 o 
   4   2  -9       27.47       21.83      8.41 o 
   5   2  -9        4.91        5.65      3.66 o 
   6   2  -9        1.02        1.16      5.36 o 
   7   2  -9        7.01       11.30      5.37 o 
   8   2  -9        2.64        7.23      7.42 o 
   0   3  -9       60.88       39.76     10.27 o 
   1   3  -9       51.54       59.73     10.65 o 
   2   3  -9        6.05       -0.77      4.28 o 
   3   3  -9        8.41        7.10      7.01 o 
   4   3  -9        2.17        5.18      4.48 o 
   5   3  -9        9.40        5.74      4.05 o 
   6   3  -9        6.21        8.22      3.79 o 
   7   3  -9       11.17       13.03      6.76 o 
   1   4  -9        2.42        4.20      4.77 o 
   2   4  -9       14.14       -0.42      6.59 o 
   3   4  -9       40.26       38.88      7.67 o 
   4   4  -9       45.87       39.49      6.20 o 
   5   4  -9        3.25        5.50      3.92 o 
   6   4  -9        0.40       14.76      4.62 o 
   7   4  -9        1.52        4.38      6.06 o 
   0   5  -9       25.35        9.38     15.61 o 
   1   5  -9       13.84       36.11      9.69 o 
   2   5  -9      115.35      108.35     13.94 o 
   3   5  -9       20.47       22.01      6.89 o 
   4   5  -9       39.13       32.80      7.19 o 
   5   5  -9        3.05       11.52      4.75 o 
   6   5  -9        7.85        4.62      5.31 o 
   7   5  -9        0.51        7.70      4.36 o 
   1   6  -9       28.85       23.11      6.57 o 
   2   6  -9       96.37      130.85     20.77 o 
   3   6  -9       31.22       23.07      5.74 o 
   4   6  -9        2.02        4.13      4.09 o 
   5   6  -9        3.83       16.93      5.19 o 
   6   6  -9        1.57        1.60      3.90 o 
   7   6  -9        0.42        8.35      9.56 o 
   0   7  -9        0.23       14.46     21.67 o 
   1   7  -9       29.43       20.01      7.13 o 
   2   7  -9        3.74        1.05      4.90 o 
   3   7  -9        4.90       12.34      6.89 o 
   4   7  -9        1.18        9.48      4.34 o 
   5   7  -9        3.57        3.95      4.22 o 
   6   7  -9        0.70       -1.85      5.09 o 
   1   8  -9        0.55        3.83      5.12 o 
   2   8  -9        8.15       15.57      5.59 o 
   3   8  -9        5.50       14.26      8.90 o 
   4   8  -9        2.71        8.10      4.50 o 
   5   8  -9        1.57       10.30      4.42 o 
   6   8  -9        8.46       13.11      5.55 o 
   0   9  -9       10.41       18.92      7.10 o 
   1   9  -9        1.13        5.98      4.38 o 
   2   9  -9        3.77        4.66      7.18 o 
   3   9  -9        2.61       -5.58      5.58 o 
   4   9  -9        1.72        4.97      5.94 o 
   5   9  -9        3.33        8.33      5.43 o 
   1  10  -9        0.79        7.74      5.34 o 
   2  10  -9        0.97       11.12      5.74 o 
   3  10  -9        1.29        8.55      6.33 o 
   4  10  -9        0.92        2.74      5.50 o 
   0  11  -9        9.37       10.57      6.17 o 
   1  11  -9        0.38       17.21      5.88 o 
   2  11  -9        6.02       12.02      7.77 o 
   3  11  -9        1.37        4.66      4.02 o 
   1  12  -9        0.07        5.12      5.35 o 
   2  12  -9        2.47       10.69      6.27 o 
   0   0  -8      224.18      211.49     33.11 o 
   2   0  -8      113.77      119.02     12.60 o 
   4   0  -8        9.83       12.18      8.73 o 
   6   0  -8       51.64       46.87      8.55 o 
   8   0  -8       10.38        5.70      7.50 o 
   1   1  -8       24.40       28.42      4.56 o 
   2   1  -8       87.58       99.31      8.97 o 
   3   1  -8       40.43       35.10      5.78 o 
   4   1  -8       93.32       69.78      7.11 o 
   5   1  -8        9.14       17.37      4.46 o 
   6   1  -8       25.13       29.81      5.26 o 
   7   1  -8       13.23        6.88      4.23 o 
   8   1  -8       11.42        9.12      5.98 o 
   9   1  -8        0.87       11.10     11.74 o 
   0   2  -8       29.60       21.43      5.50 o 
   1   2  -8       17.20       25.90      5.46 o 
   2   2  -8       51.73       45.40      6.67 o 
   3   2  -8       24.68       16.63      4.61 o 
   4   2  -8        7.64        8.07      6.10 o 
   5   2  -8        0.83        4.42      3.36 o 
   6   2  -8        6.73       12.02      3.89 o 
   7   2  -8        6.05        3.36      3.62 o 
   8   2  -8        1.77        0.11      5.67 o 
   9   2  -8        1.96       16.13      9.59 o 
   1   3  -8        6.78       16.34      4.88 o 
   2   3  -8      138.62      133.09     12.19 o 
   3   3  -8       90.33       99.54      9.61 o 
   4   3  -8       33.94       34.60      5.83 o 
   5   3  -8       75.45       56.01      8.68 o 
   6   3  -8        1.60        6.67      3.25 o 
   7   3  -8       14.88       20.60      6.12 o 
   8   3  -8        6.60        4.62      5.27 o 
   9   3  -8        0.10       20.24      6.69 o 
   0   4  -8       71.07       44.62     12.93 o 
   1   4  -8        4.71        9.22      9.01 o 
   2   4  -8        0.23        4.63      5.37 o 
   3   4  -8        5.63        2.70      3.79 o 
   4   4  -8      119.52      128.71     11.31 o 
   5   4  -8       30.74       20.21      6.86 o 
   6   4  -8        6.78        3.68      4.08 o 
   7   4  -8        5.41        7.86      3.73 o 
   8   4  -8        5.56        7.42      5.66 o 
   1   5  -8       17.89       29.02      8.91 o 
   2   5  -8       11.46       15.83      7.69 o 
   3   5  -8        0.57        9.69      4.77 o 
   4   5  -8       34.79       48.58      6.98 o 
   5   5  -8        1.44       10.54      3.56 o 
   6   5  -8        5.49        1.23      3.16 o 
   7   5  -8        3.58        7.02      5.72 o 
   8   5  -8        0.61       12.40      5.80 o 
   0   6  -8       32.03       15.39     13.30 o 
   1   6  -8       51.01       44.01      8.75 o 
   2   6  -8       15.27       15.57      7.89 o 
   3   6  -8        4.23       12.28      4.25 o 
   4   6  -8       47.60       39.27      5.76 o 
   5   6  -8        9.00       11.14      3.57 o 
   6   6  -8        4.94        8.60      4.75 o 
   7   6  -8        3.47        8.13      4.74 o 
   8   6  -8        4.23       17.65      6.77 o 
   1   7  -8       50.62       41.01      7.57 o 
   2   7  -8       25.38       23.75      8.68 o 
   3   7  -8       21.87       16.63      6.33 o 
   4   7  -8        7.17        9.14      5.37 o 
   5   7  -8        6.82       10.78      3.71 o 
   6   7  -8       15.29        7.31      5.21 o 
   7   7  -8        5.44        7.15      4.85 o 
   8   7  -8        0.52        8.80      6.71 o 
   0   8  -8       74.62       91.66     16.24 o 
   1   8  -8        3.14        1.08      4.87 o 
   2   8  -8       68.45       52.61     11.06 o 
   3   8  -8        5.46       -1.50      8.87 o 
   4   8  -8       12.87        9.75      5.05 o 
   5   8  -8        1.72        4.01      6.55 o 
   6   8  -8       12.84        5.71      4.90 o 
   7   8  -8        1.46       11.06      3.91 o 
   1   9  -8       11.74        6.91      5.56 o 
   2   9  -8        4.42        6.91      5.73 o 
   3   9  -8        0.40        8.84      6.11 o 
   4   9  -8        0.14        6.94      3.95 o 
   5   9  -8        7.19        7.68      5.11 o 
   6   9  -8       22.55       14.69      4.37 o 
   7   9  -8       16.70       14.27      5.62 o 
   0  10  -8        6.13       12.44     26.41 o 
   1  10  -8       19.47       23.94      5.82 o 
   2  10  -8        2.34        5.49      4.66 o 
   3  10  -8       19.65       17.95      4.78 o 
   4  10  -8        1.11       -5.11      6.72 o 
   5  10  -8        8.41        1.37      4.06 o 
   6  10  -8        1.12        0.99      4.71 o 
   1  11  -8        4.85       13.71      6.70 o 
   2  11  -8        3.83       13.63      5.26 o 
   3  11  -8        0.55       -2.63      6.03 o 
   4  11  -8        5.63        8.13      4.96 o 
   5  11  -8        0.78        3.22      3.72 o 
   6  11  -8        9.76        6.06      4.15 o 
   0  12  -8       14.41       12.16      6.79 o 
   1  12  -8        2.63       19.46     14.62 o 
   2  12  -8        5.39       -6.00      6.00 o 
   3  12  -8        7.94        5.71      5.93 o 
   4  12  -8        0.31       10.91      5.76 o 
   5  12  -8        1.05        3.67      7.55 o 
   1  13  -8        0.05        9.64     12.68 o 
   2  13  -8        3.49       13.79      6.87 o 
   3  13  -8        3.05       10.03      5.61 o 
   4  13  -8        5.88        2.87      4.84 o 
   0  14  -8       14.00       28.10     12.30 o 
   1  14  -8       10.50       23.23      8.99 o 
   2  14  -8        7.83       10.04      5.67 o 
   2   0  -7        5.14       11.01      5.63 o 
   4   0  -7       38.65       39.19     13.30 o 
   6   0  -7      178.93      191.13     18.83 o 
   8   0  -7       28.06       36.40     11.18 o 
  10   0  -7        0.07        7.14      7.52 o 
   0   1  -7      281.95      286.89     15.41 o 
   1   1  -7       96.84       98.30      5.27 o 
   2   1  -7       19.42       20.71      4.63 o 
   3   1  -7       50.92       33.71      5.29 o 
   4   1  -7       29.16       15.14      4.04 o 
   5   1  -7      164.12      174.94     11.70 o 
   6   1  -7        4.46        5.79      2.83 o 
   7   1  -7        2.70        9.40      3.70 o 
   8   1  -7        1.68        3.85      5.11 o 
   9   1  -7        0.52        1.14      5.82 o 
  10   1  -7        2.71        9.30      6.46 o 
   1   2  -7       96.64       95.43      9.02 o 
   2   2  -7       72.07       55.16      5.00 o 
   3   2  -7       29.96       25.83      3.92 o 
   4   2  -7      190.91      211.94     12.19 o 
   5   2  -7      104.24      120.31      8.92 o 
   6   2  -7       37.44       24.56      4.72 o 
   7   2  -7        9.65        0.53      3.12 o 
   8   2  -7        0.33       11.17      5.72 o 
   9   2  -7        2.17        8.58      8.17 o 
  10   2  -7       10.03       -5.10      5.10 o 
   0   3  -7       28.25       26.65      9.70 o 
   1   3  -7        1.89        3.75      5.34 o 
   2   3  -7       14.62        4.50      3.63 o 
   3   3  -7       63.45       82.37      7.75 o 
   4   3  -7       37.89       31.85      5.09 o 
   5   3  -7       19.34       27.67      4.73 o 
   6   3  -7       82.93       88.56      8.36 o 
   7   3  -7        5.79        6.48      3.49 o 
   8   3  -7        0.56       24.94      7.76 o 
   9   3  -7        0.35        5.27      7.85 o 
  10   3  -7        3.35        6.96      5.33 o 
   1   4  -7       42.10       44.06      7.56 o 
   2   4  -7       95.55      110.61      9.73 o 
   3   4  -7       20.84       18.03      4.73 o 
   4   4  -7       55.04       53.38      7.12 o 
   5   4  -7       76.46       64.09      6.81 o 
   6   4  -7       31.91       19.72      3.88 o 
   7   4  -7       13.23        9.64      5.45 o 
   8   4  -7        9.22       11.70     10.60 o 
   9   4  -7        5.51       -0.96      5.32 o 
   0   5  -7       12.27       11.86      8.86 o 
   1   5  -7        7.14       12.04     10.68 o 
   2   5  -7       35.32       26.74      8.43 o 
   3   5  -7        9.00       17.75      3.94 o 
   4   5  -7       51.26       46.51      7.08 o 
   5   5  -7       16.49        7.82      3.69 o 
   6   5  -7       32.39       23.77      5.15 o 
   7   5  -7        0.99       13.80     10.17 o 
   8   5  -7        2.38        6.25      6.90 o 
   9   5  -7        1.41        4.85      5.46 o 
   1   6  -7        5.84       22.64      6.36 o 
   2   6  -7       10.15        7.39      3.34 o 
   3   6  -7        4.80        3.19      4.30 o 
   4   6  -7       44.42       58.22      7.26 o 
   5   6  -7       30.07       19.65      4.60 o 
   6   6  -7       30.09       15.45      4.48 o 
   7   6  -7       26.51       13.18      6.73 o 
   8   6  -7        5.65        7.14      3.94 o 
   9   6  -7        2.00        9.42      6.78 o 
   0   7  -7      431.35      463.30     52.15 o 
   1   7  -7       32.43       36.01      9.31 o 
   2   7  -7       20.98       19.08      5.77 o 
   3   7  -7        0.67       15.68      5.30 o 
   4   7  -7       21.10       14.95      3.95 o 
   5   7  -7       22.27       21.70      4.77 o 
   6   7  -7       68.88       78.77      7.96 o 
   7   7  -7        7.05        5.05      3.49 o 
   8   7  -7        3.46       10.17      3.64 o 
   9   7  -7        0.54        2.73      4.71 o 
   1   8  -7       65.44       65.01     15.06 o 
   2   8  -7       19.61       11.25      4.75 o 
   3   8  -7        1.87       12.06      6.82 o 
   4   8  -7       18.04       11.25      5.46 o 
   5   8  -7        1.73        0.81      5.67 o 
   6   8  -7       13.29       22.19      5.17 o 
   7   8  -7       21.62       11.49      4.11 o 
   8   8  -7        8.90        4.24      5.15 o 
   0   9  -7      193.56      225.05     37.84 o 
   1   9  -7      112.67      108.22     14.98 o 
   2   9  -7       29.42       25.11      6.11 o 
   3   9  -7        5.44        3.33      3.86 o 
   4   9  -7       14.88       24.87      5.68 o 
   5   9  -7       28.37       25.76      4.90 o 
   6   9  -7       44.72       27.06      8.15 o 
   7   9  -7       20.69        8.94      4.55 o 
   8   9  -7       24.82       11.03      5.53 o 
   1  10  -7       42.66       61.20     11.21 o 
   2  10  -7        3.83       14.30      7.15 o 
   3  10  -7        0.65        4.35      5.10 o 
   4  10  -7        0.71       12.48      3.90 o 
   5  10  -7       16.60       22.21      5.61 o 
   6  10  -7        9.42       12.41      8.33 o 
   7  10  -7       17.36       26.55      6.50 o 
   0  11  -7       19.71        8.33      8.81 o 
   1  11  -7       30.52        5.98      8.40 o 
   2  11  -7        6.95       19.94      6.85 o 
   3  11  -7       17.28       13.95      5.44 o 
   4  11  -7        0.24       15.07      4.40 o 
   5  11  -7        2.09        7.19      5.02 o 
   6  11  -7        0.20        6.15      4.52 o 
   7  11  -7       12.93       15.42      6.77 o 
   1  12  -7       23.00       50.91      8.73 o 
   2  12  -7       11.93       18.02      5.69 o 
   3  12  -7        3.87       11.91      6.48 o 
   4  12  -7        7.84       19.47      6.43 o 
   5  12  -7        1.22        7.78      4.49 o 
   6  12  -7       17.66       13.99      6.83 o 
   0  13  -7        6.59        7.99     11.17 o 
   1  13  -7        6.36       16.02     10.54 o 
   2  13  -7        4.91       12.21      5.61 o 
   3  13  -7       11.73       11.03      6.29 o 
   4  13  -7        0.98        6.17      5.33 o 
   5  13  -7        0.95        5.25      5.96 o 
   1  14  -7        2.43       -4.62      6.33 o 
   2  14  -7        3.53        4.07      5.41 o 
   3  14  -7        4.03        7.05      7.95 o 
   4  14  -7        6.56        9.19      4.05 o 
   0  15  -7        2.73        6.70     11.02 o 
   1  15  -7        3.46       18.28      8.85 o 
   2  15  -7        4.88       10.70      5.98 o 
   3  15  -7        0.16        2.93      5.31 o 
   0   0  -6     1141.73     1251.07     44.32 o 
   2   0  -6       85.29       93.77      9.79 o 
   4   0  -6      216.23      233.45     13.52 o 
   6   0  -6      151.64      155.35     20.38 o 
   8   0  -6        0.46        9.01      7.23 o 
  10   0  -6        2.81        3.74      6.86 o 
   1   1  -6      158.65      169.68      5.49 o 
   2   1  -6      168.20      172.32      8.52 o 
   3   1  -6       15.58        9.16      3.76 o 
   4   1  -6        0.56       12.64      3.43 o 
   5   1  -6       32.76       30.78      4.85 o 
   6   1  -6       67.00       75.98      6.90 o 
   7   1  -6      120.80      114.59     10.91 o 
   8   1  -6       22.14       16.93      6.44 o 
   9   1  -6        1.87       15.75      6.00 o 
  10   1  -6        7.86        2.02      4.77 o 
  11   1  -6        0.09       15.15      6.81 o 
   0   2  -6      223.07      208.71     25.30 o 
   1   2  -6        6.26       -0.13      4.73 o 
   2   2  -6       13.36       14.43      5.87 o 
   3   2  -6        5.10        3.63      3.20 o 
   4   2  -6        0.28       11.50      3.69 o 
   5   2  -6      256.92      221.13     12.97 o 
   6   2  -6       70.08       81.90      7.05 o 
   7   2  -6      102.00       91.95      9.55 o 
   8   2  -6       18.86       24.81      6.93 o 
   9   2  -6        1.51        5.53      4.70 o 
  10   2  -6        1.53        5.03      4.23 o 
   1   3  -6        2.68        7.56      5.06 o 
   2   3  -6      112.73      124.75      7.36 o 
   3   3  -6       42.85       33.80      4.24 o 
   4   3  -6        4.03        1.30      3.90 o 
   5   3  -6       57.77       53.30      8.40 o 
   6   3  -6      120.75      115.92      9.18 o 
   7   3  -6       26.61       19.44      6.41 o 
   8   3  -6       42.90       42.03      7.91 o 
   9   3  -6       26.33       25.21      6.60 o 
  10   3  -6       14.54       13.05      4.96 o 
   0   4  -6      189.95      221.46     27.31 o 
   1   4  -6      119.29      116.18      9.47 o 
   2   4  -6       83.81      100.40      7.24 o 
   3   4  -6        6.20       10.49      5.36 o 
   4   4  -6      103.77       88.71      6.08 o 
   5   4  -6       15.36       29.27      5.95 o 
   6   4  -6        4.90        1.13      3.04 o 
   7   4  -6       13.01       13.91      5.03 o 
   8   4  -6        4.60       12.95      4.52 o 
   9   4  -6       11.45       22.69      5.91 o 
  10   4  -6       13.93       18.60      6.08 o 
   1   5  -6       35.93       30.38     10.35 o 
   2   5  -6       62.93       64.88      8.02 o 
   3   5  -6       39.22       27.76      7.82 o 
   4   5  -6       37.54       45.54      5.39 o 
   5   5  -6       24.32       34.83      4.93 o 
   6   5  -6      103.12      102.96      9.04 o 
   7   5  -6        8.02        2.82      5.15 o 
   8   5  -6        5.62        4.31      4.72 o 
   9   5  -6        6.93        4.85      9.13 o 
  10   5  -6       21.24       17.28      6.84 o 
   0   6  -6       14.45       31.10     10.63 o 
   1   6  -6        8.70       14.09      4.19 o 
   2   6  -6       36.96       39.44     10.95 o 
   3   6  -6       17.05       18.61      5.14 o 
   4   6  -6        6.48       16.07      4.52 o 
   5   6  -6       78.49       84.02      7.84 o 
   6   6  -6       28.78       19.03      4.00 o 
   7   6  -6       46.09       28.41      5.95 o 
   8   6  -6        2.38       -0.49      4.08 o 
   9   6  -6        1.44        7.00     11.99 o 
  10   6  -6        1.41       15.49      7.45 o 
   1   7  -6       41.86       62.39      6.28 o 
   2   7  -6       37.53       32.95      5.54 o 
   3   7  -6       13.59       13.19      4.35 o 
   4   7  -6        1.94        5.72      6.00 o 
   5   7  -6      162.73      155.74     12.20 o 
   6   7  -6      167.73      183.23     18.97 o 
   7   7  -6       28.57       15.49      5.59 o 
   8   7  -6        7.79       19.27      6.70 o 
   9   7  -6        1.18        4.72      4.02 o 
  10   7  -6        4.07       -5.43      6.63 o 
   0   8  -6      431.18      411.58     41.65 o 
   1   8  -6       84.18       90.27      9.16 o 
   2   8  -6       18.67       11.02      3.49 o 
   3   8  -6       19.97       16.01      5.79 o 
   4   8  -6      128.11      123.09     10.42 o 
   5   8  -6       55.62       28.28      4.91 o 
   6   8  -6       25.53       16.26      4.53 o 
   7   8  -6       30.26       31.61      7.01 o 
   8   8  -6        1.29        7.67      5.49 o 
   9   8  -6        2.24        3.73      3.96 o 
   1   9  -6      162.44      166.14     12.57 o 
   2   9  -6       75.14       89.29      9.49 o 
   3   9  -6       53.20       54.51      7.56 o 
   4   9  -6        1.57        7.70      4.84 o 
   5   9  -6        7.31       13.35      3.92 o 
   6   9  -6        7.55        6.17      4.22 o 
   7   9  -6        7.61        9.61      5.17 o 
   8   9  -6       13.27        4.28      5.60 o 
   9   9  -6        1.54        4.75      5.48 o 
   0  10  -6       45.46       29.34     10.45 o 
   1  10  -6      239.30      265.10     19.34 o 
   2  10  -6       10.67       13.99      3.80 o 
   3  10  -6        1.41       -4.48      4.48 o 
   4  10  -6       17.25       12.02      4.88 o 
   5  10  -6       12.39        8.49      4.65 o 
   6  10  -6        1.22        8.36      4.06 o 
   7  10  -6        3.16       23.54      8.42 o 
   8  10  -6        4.36       10.19      6.61 o 
   1  11  -6        4.86        6.65      4.47 o 
   2  11  -6        5.09       12.70      4.05 o 
   3  11  -6       16.98       20.21      4.90 o 
   4  11  -6       15.26       17.10      5.00 o 
   5  11  -6       11.20       15.88      3.93 o 
   6  11  -6       19.70        7.38      3.86 o 
   7  11  -6        0.32        9.22      4.25 o 
   8  11  -6        3.12        8.78      5.40 o 
   0  12  -6       39.60       40.00      9.96 o 
   1  12  -6        8.05        7.51      2.77 o 
   2  12  -6        0.59        1.00      5.35 o 
   3  12  -6        9.43       15.26      5.86 o 
   4  12  -6        2.29        3.57      6.02 o 
   5  12  -6       11.71       10.59      4.16 o 
   6  12  -6        0.94        5.10      4.58 o 
   7  12  -6        1.77        3.72      5.62 o 
   1  13  -6       14.72        8.46      3.50 o 
   2  13  -6        9.85       16.25      4.96 o 
   3  13  -6        9.42        8.42      4.90 o 
   4  13  -6       12.42       12.12      7.61 o 
   5  13  -6        7.44       18.07      4.16 o 
   6  13  -6        6.10        9.16     11.05 o 
   7  13  -6        1.00       10.78      6.50 o 
   0  14  -6        1.38        0.61      3.88 o 
   1  14  -6        9.30       11.23      4.72 o 
   2  14  -6        4.23       11.30      4.61 o 
   3  14  -6        4.26        7.03      4.53 o 
   4  14  -6        0.73        7.32      4.40 o 
   5  14  -6        3.22       10.93      5.85 o 
   6  14  -6        1.54        8.85     13.67 o 
   1  15  -6        1.54       12.87      3.63 o 
   2  15  -6        0.51        6.18      3.89 o 
   3  15  -6        3.71        1.83      5.73 o 
   4  15  -6        0.99        0.33      4.59 o 
   5  15  -6        2.30       -1.40     11.74 o 
   0  16  -6        5.59        6.57     13.37 o 
   1  16  -6        3.89       11.43      5.68 o 
   2  16  -6        0.35       20.18      6.19 o 
   3  16  -6        3.72        8.33      9.51 o 
   2   0  -5      330.08      336.66     18.11 o 
   4   0  -5       23.51       13.50      4.41 o 
   6   0  -5       99.28       88.20      7.73 o 
   8   0  -5       52.90       42.80      8.34 o 
  10   0  -5       15.74       13.15      9.79 o 
   0   1  -5       67.23       74.70      8.85 o 
   1   1  -5       50.13       38.78      5.98 o 
   2   1  -5      464.47      477.17     14.94 o 
   3   1  -5       78.39       99.90      7.64 o 
   4   1  -5       84.91       86.13      5.07 o 
   5   1  -5      288.27      298.51     12.83 o 
   6   1  -5      285.67      301.61      8.81 o 
   7   1  -5      228.70      218.17     13.30 o 
   8   1  -5       20.87       15.93      6.98 o 
   9   1  -5       10.21        8.66      2.98 o 
  10   1  -5        2.03       -0.18      4.45 o 
  11   1  -5        2.54        6.86      4.99 o 
   1   2  -5      154.71      151.21      7.27 o 
   2   2  -5      155.35      146.05      6.80 o 
   3   2  -5       64.13       79.37      4.90 o 
   4   2  -5      146.78      136.23      5.63 o 
   5   2  -5       15.46       10.26      4.34 o 
   6   2  -5       61.25       63.07      4.73 o 
   7   2  -5       94.07       65.65      8.88 o 
   8   2  -5       21.84       17.97      4.51 o 
   9   2  -5        7.77       13.39      4.59 o 
  10   2  -5       31.07       31.84      5.92 o 
  11   2  -5       10.08        8.42      8.93 o 
   0   3  -5       20.11       31.94     17.45 o 
   1   3  -5      820.87      923.28     11.69 o 
   2   3  -5       42.86       34.83      4.91 o 
   3   3  -5       78.68       86.07      5.00 o 
   4   3  -5      273.94      265.57     10.95 o 
   5   3  -5       85.91       94.62      6.23 o 
   6   3  -5        6.92       18.18      3.42 o 
   7   3  -5       46.42       51.54      6.55 o 
   8   3  -5        9.12        6.12      3.73 o 
   9   3  -5       10.14        9.79      3.58 o 
  10   3  -5        0.88        6.84      3.98 o 
  11   3  -5        3.64        7.39      4.10 o 
   1   4  -5        0.95        6.75      3.68 o 
   2   4  -5       80.22       98.11      6.54 o 
   3   4  -5       79.88       84.10      5.87 o 
   4   4  -5      250.98      263.83     10.96 o 
   5   4  -5       59.58       50.58      4.92 o 
   6   4  -5       10.96        7.12      2.55 o 
   7   4  -5       26.97       11.78      3.67 o 
   8   4  -5       67.82       49.09      6.13 o 
   9   4  -5       33.43       36.66      6.26 o 
  10   4  -5       15.35       13.02      4.52 o 
  11   4  -5        6.38       17.58      6.22 o 
   0   5  -5       36.10       34.26      8.92 o 
   1   5  -5      148.14      158.31      6.81 o 
   2   5  -5       29.85       13.60      3.80 o 
   3   5  -5      223.73      266.09      9.37 o 
   4   5  -5      183.64      205.73      9.88 o 
   5   5  -5      171.56      173.92      7.96 o 
   6   5  -5       29.10       55.91      5.94 o 
   7   5  -5        2.43       -3.30      3.88 o 
   8   5  -5        0.74        0.54      4.25 o 
   9   5  -5       12.44       18.65      5.09 o 
  10   5  -5       45.57       25.42      6.30 o 
  11   5  -5        4.77        2.66      4.18 o 
   1   6  -5       48.49       38.52      4.37 o 
   2   6  -5       96.53      102.86      6.47 o 
   3   6  -5       71.01       81.67      7.46 o 
   4   6  -5      600.87      633.50     24.08 o 
   5   6  -5       74.45       44.48      5.07 o 
   6   6  -5      120.07      121.94      9.07 o 
   7   6  -5        3.03       -1.90      3.83 o 
   8   6  -5        9.76       11.74      6.11 o 
   9   6  -5       29.11       33.28      7.04 o 
  10   6  -5        8.88        9.98      5.72 o 
   0   7  -5      119.63      119.91     18.73 o 
   1   7  -5      141.54      134.09      8.98 o 
   2   7  -5       24.28       28.79      4.89 o 
   3   7  -5       22.62       18.22      4.01 o 
   4   7  -5       24.72       11.69      4.42 o 
   5   7  -5      173.29      176.24     11.26 o 
   6   7  -5       69.99       72.09      7.42 o 
   7   7  -5       12.37        4.17      3.80 o 
   8   7  -5        8.52        5.54      5.01 o 
   9   7  -5       23.22       19.22      5.82 o 
  10   7  -5        5.93        2.29      4.63 o 
   1   8  -5      118.01      103.92      6.89 o 
   2   8  -5      185.77      155.22      7.74 o 
   3   8  -5       66.93       69.42      7.89 o 
   4   8  -5       19.63        9.53      4.60 o 
   5   8  -5      151.40      165.35     13.29 o 
   6   8  -5       55.88       27.53      5.18 o 
   7   8  -5       59.01       31.63      6.70 o 
   8   8  -5        2.29        6.98      4.38 o 
   9   8  -5        2.59        8.07      5.23 o 
  10   8  -5        1.63        5.66      7.04 o 
   0   9  -5       16.82       18.62      5.22 o 
   1   9  -5       73.41       74.72      8.36 o 
   2   9  -5      117.38       98.85      7.11 o 
   3   9  -5        4.80        5.09      3.67 o 
   4   9  -5       67.67       76.65      9.12 o 
   5   9  -5        9.76       20.86      5.35 o 
   6   9  -5       41.60       32.98      4.94 o 
   7   9  -5        7.09        8.66      4.64 o 
   8   9  -5       14.75        8.90      4.36 o 
   9   9  -5        0.76       10.03      4.09 o 
  10   9  -5        5.98       10.04      6.16 o 
   1  10  -5      284.48      307.63     18.91 o 
   2  10  -5       42.69       50.21      6.36 o 
   3  10  -5        6.47       10.63      4.82 o 
   4  10  -5       15.31       19.66      5.03 o 
   5  10  -5       24.60       14.66      3.88 o 
   6  10  -5       20.48       17.84      4.20 o 
   7  10  -5        5.33        9.23      8.30 o 
   8  10  -5        8.05       13.72      4.85 o 
   9  10  -5        2.71       12.56      5.58 o 
   0  11  -5       93.32      104.98     17.65 o 
   1  11  -5       41.69       26.41      7.86 o 
   2  11  -5       37.27       24.42      6.64 o 
   3  11  -5        0.92        8.43      3.72 o 
   4  11  -5       41.43       23.75      4.29 o 
   5  11  -5       24.88       24.01      6.07 o 
   6  11  -5       39.31       27.44      6.73 o 
   7  11  -5        6.26        8.61      5.76 o 
   8  11  -5        0.88        8.66      6.49 o 
   9  11  -5        3.04        7.04      6.75 o 
   1  12  -5       96.62       78.34      8.01 o 
   2  12  -5       47.88       34.90      7.05 o 
   3  12  -5       61.00       69.99      9.43 o 
   4  12  -5        9.09       12.89      3.97 o 
   5  12  -5       43.68       32.50      7.51 o 
   6  12  -5        6.26        1.78      4.83 o 
   7  12  -5        0.96        7.76      6.71 o 
   8  12  -5        3.09       12.35      5.81 o 
   0  13  -5        3.65       -4.77      5.33 o 
   1  13  -5        3.11        2.66      2.44 o 
   2  13  -5        1.45       -0.67      4.59 o 
   3  13  -5       23.54       22.52      4.52 o 
   4  13  -5       21.58       15.54      8.45 o 
   5  13  -5        0.69        6.62      4.35 o 
   6  13  -5        0.10        6.71      9.34 o 
   7  13  -5        0.02       -2.08      7.83 o 
   1  14  -5        2.78       10.71      3.90 o 
   2  14  -5        3.63        7.63      3.28 o 
   3  14  -5       18.65       13.50      4.18 o 
   4  14  -5       13.51        7.31      3.89 o 
   5  14  -5        0.27        7.60      8.43 o 
   6  14  -5        4.48        6.07      4.38 o 
   7  14  -5        0.69        7.63      6.01 o 
   0  15  -5       33.17       24.87      6.31 o 
   1  15  -5        7.46       11.85      3.28 o 
   2  15  -5       14.85       15.01      4.09 o 
   3  15  -5        2.54        7.66      3.03 o 
   4  15  -5        1.77       15.49      7.39 o 
   5  15  -5        1.21        7.46      4.31 o 
   6  15  -5        0.62        6.24      8.07 o 
   1  16  -5        3.97        5.63      3.60 o 
   2  16  -5       12.34       11.09      5.44 o 
   3  16  -5        1.41        6.55      4.97 o 
   4  16  -5        1.51        8.92      9.09 o 
   5  16  -5        1.01       12.49      6.57 o 
   0  17  -5       18.18       15.53      5.46 o 
   1  17  -5        4.86        7.67      6.54 o 
   2  17  -5        8.54       17.75      6.14 o 
   3  17  -5        1.18        7.74      5.97 o 
   0   0  -4      360.27      322.97     18.17 o 
   2   0  -4      402.79      375.63     10.49 o 
   4   0  -4      224.50      220.96      8.06 o 
   6   0  -4       90.09       80.87      7.64 o 
   8   0  -4      299.96      289.76     27.26 o 
  10   0  -4       24.03       15.21      9.75 o 
  12   0  -4       27.39       18.53     11.07 o 
   1   1  -4       33.21       29.14      4.32 o 
   2   1  -4      103.99       92.11      5.50 o 
   3   1  -4       80.76      100.08      5.02 o 
   4   1  -4        6.70       10.90      2.61 o 
   5   1  -4       81.40       95.56      4.64 o 
   6   1  -4       36.64       28.45      3.05 o 
   7   1  -4      167.90      175.95      9.53 o 
   8   1  -4      254.05      274.08     18.27 o 
   9   1  -4       52.55       58.47      7.82 o 
  10   1  -4       25.01       18.29      8.35 o 
  11   1  -4        0.24        7.99      6.34 o 
  12   1  -4        2.14       12.74     12.98 o 
   0   2  -4      276.79      297.21     12.00 o 
   1   2  -4      241.71      250.10      8.18 o 
   2   2  -4      365.77      382.55      8.43 o 
   3   2  -4      784.86      862.03      9.90 o 
   4   2  -4       91.47       75.36      4.11 o 
   5   2  -4       14.59       10.39      3.51 o 
   6   2  -4       81.54       61.04      3.90 o 
   7   2  -4      109.73      103.08      7.64 o 
   8   2  -4        8.71       24.51     10.25 o 
   9   2  -4        6.84        5.80      5.46 o 
  10   2  -4       28.92       29.21      5.95 o 
  11   2  -4        1.63       -1.17      7.07 o 
  12   2  -4        2.17       13.70     16.41 o 
   1   3  -4       11.83       15.82      3.40 o 
   2   3  -4       83.73       76.34      5.09 o 
   3   3  -4      589.71      580.44     14.02 o 
   4   3  -4      143.42      127.31      5.26 o 
   5   3  -4      256.30      289.97      8.70 o 
   6   3  -4       26.41       27.70      4.44 o 
   7   3  -4       81.92       79.63      6.97 o 
   8   3  -4       12.52       18.27      4.31 o 
   9   3  -4       27.48       29.42      4.99 o 
  10   3  -4       14.38        4.47      3.70 o 
  11   3  -4        4.13        1.79      4.45 o 
   0   4  -4      942.53     1003.90     12.98 o 
   1   4  -4      115.63      127.03      6.02 o 
   2   4  -4      519.30      553.06     10.70 o 
   3   4  -4     1137.10     1148.29     14.13 o 
   4   4  -4      382.72      406.99      8.46 o 
   5   4  -4       69.73       63.84      4.65 o 
   6   4  -4       91.23       82.67      6.07 o 
   7   4  -4       16.17       29.89      4.88 o 
   8   4  -4       51.61       54.08      6.62 o 
   9   4  -4       74.40       77.81     11.39 o 
  10   4  -4       33.50       28.69      5.77 o 
  11   4  -4        5.09        3.14      6.00 o 
   1   5  -4      229.67      236.85      8.44 o 
   2   5  -4      455.67      496.87     10.47 o 
   3   5  -4      743.80      768.43     14.91 o 
   4   5  -4      303.24      359.62      8.67 o 
   5   5  -4      221.92      193.76      8.36 o 
   6   5  -4       17.61       19.69      4.35 o 
   7   5  -4       25.73       23.27      4.57 o 
   8   5  -4       42.88       25.68      5.49 o 
   9   5  -4       42.07       37.35      6.20 o 
  10   5  -4       10.76        5.45      3.29 o 
  11   5  -4        1.75       12.46      3.93 o 
   0   6  -4        4.49       19.71      5.26 o 
   1   6  -4       49.12       49.92      3.63 o 
   2   6  -4      122.41      119.34      6.08 o 
   3   6  -4      574.05      585.52     14.20 o 
   4   6  -4      140.53      149.13      8.69 o 
   5   6  -4       75.92       74.44      5.93 o 
   6   6  -4       23.12       13.69      2.45 o 
   7   6  -4       49.62       57.53      9.32 o 
   8   6  -4       45.66       36.42      6.31 o 
   9   6  -4       25.95       23.66      4.13 o 
  10   6  -4       28.34       26.03      6.58 o 
  11   6  -4        1.73        8.40      3.61 o 
   1   7  -4      347.76      339.23     11.36 o 
   2   7  -4      225.50      231.08      9.34 o 
   3   7  -4      258.99      272.13     12.37 o 
   4   7  -4      224.70      214.49     13.94 o 
   5   7  -4       63.70       60.15      5.06 o 
   6   7  -4       33.50       25.85      4.94 o 
   7   7  -4       33.07       23.22      5.43 o 
   8   7  -4       73.68       47.72      5.77 o 
   9   7  -4        6.39        3.08      2.80 o 
  10   7  -4        6.47        9.14      4.24 o 
  11   7  -4        1.09        6.10      5.04 o 
   0   8  -4       35.89       29.51      4.98 o 
   1   8  -4      108.06       87.37      5.85 o 
   2   8  -4      184.75      176.89     10.48 o 
   3   8  -4       16.20       13.45      3.39 o 
   4   8  -4       63.90       59.00      7.52 o 
   5   8  -4       18.83       24.30      4.91 o 
   6   8  -4       28.66       36.28      8.56 o 
   7   8  -4       28.65       17.27      7.66 o 
   8   8  -4       12.79       21.88      4.91 o 
   9   8  -4       15.03       11.28      3.63 o 
  10   8  -4        5.18        7.78      4.61 o 
   1   9  -4      104.34      113.37      7.14 o 
   2   9  -4        2.39       10.47      2.55 o 
   3   9  -4       74.18       77.12      6.13 o 
   4   9  -4       15.51       21.89      4.28 o 
   5   9  -4       36.38       31.59      4.37 o 
   6   9  -4       54.43       57.75      9.41 o 
   7   9  -4        0.85        3.23      4.92 o 
   8   9  -4        4.79       19.28      4.79 o 
   9   9  -4        7.79        9.20      3.99 o 
  10   9  -4        0.40       -4.36      6.83 o 
   0  10  -4        5.97        7.75      7.51 o 
   1  10  -4      168.79      180.07     14.43 o 
   2  10  -4        8.96        5.61      3.44 o 
   3  10  -4       81.04       91.48      9.42 o 
   4  10  -4      107.82      120.41     10.48 o 
   5  10  -4        2.75       13.87      5.79 o 
   6  10  -4        7.21        4.69      2.82 o 
   7  10  -4       14.21       17.92      5.90 o 
   8  10  -4       16.58       13.94      5.02 o 
   9  10  -4        5.21       12.34     13.61 o 
  10  10  -4       12.82        4.68      7.63 o 
   1  11  -4       44.25       32.83      7.15 o 
   2  11  -4       47.28       39.64      6.00 o 
   3  11  -4      278.05      286.45     23.78 o 
   4  11  -4      114.59      111.90      9.87 o 
   5  11  -4       33.97       29.26      7.33 o 
   6  11  -4       20.08       21.30      5.07 o 
   7  11  -4        3.54        9.12      4.35 o 
   8  11  -4        2.21        6.27      5.49 o 
   9  11  -4        2.78        8.04      5.26 o 
   0  12  -4        6.45        5.01      6.91 o 
   1  12  -4       21.67       12.25      5.15 o 
   2  12  -4       62.77       58.54      6.20 o 
   3  12  -4       43.35       66.43      7.85 o 
   4  12  -4        8.93        8.96      3.58 o 
   5  12  -4       10.14       16.76      4.06 o 
   6  12  -4        2.04        3.82      5.77 o 
   7  12  -4        0.55        4.59      4.90 o 
   8  12  -4        2.05        7.15      5.41 o 
   9  12  -4        4.55       16.46      6.63 o 
   1  13  -4       14.30        9.14      2.51 o 
   2  13  -4       25.60       22.76      4.27 o 
   3  13  -4       58.53       59.82     10.10 o 
   4  13  -4       19.22        7.80      8.99 o 
   5  13  -4       14.65       11.25      4.76 o 
   6  13  -4        1.03        3.70      3.32 o 
   7  13  -4        1.27        7.35     11.31 o 
   8  13  -4        8.39        8.70      5.51 o 
   0  14  -4       50.35       43.07      8.39 o 
   1  14  -4       13.34       15.63      3.92 o 
   2  14  -4        2.86        8.21      4.25 o 
   3  14  -4        3.64        9.97      5.07 o 
   4  14  -4       33.64       17.89      4.16 o 
   5  14  -4        1.68        4.15      4.38 o 
   6  14  -4        0.68        4.80      4.35 o 
   7  14  -4        0.08        4.71      4.22 o 
   1  15  -4        8.67        9.70      4.17 o 
   2  15  -4        2.20       -3.17      4.23 o 
   3  15  -4       39.26       30.36      6.42 o 
   4  15  -4        2.14        9.97      4.22 o 
   5  15  -4        6.74        5.80      8.16 o 
   6  15  -4        0.18       16.04      6.15 o 
   7  15  -4        0.59       26.22     10.55 o 
   0  16  -4       20.59       14.82      6.60 o 
   1  16  -4        6.07       14.06      6.52 o 
   2  16  -4       14.38        3.62      4.45 o 
   3  16  -4        5.84        1.63      7.49 o 
   4  16  -4        1.23        2.89      5.99 o 
   5  16  -4        1.69       -1.15      5.26 o 
   6  16  -4        1.86        7.97      6.21 o 
   1  17  -4        1.94        1.58      4.83 o 
   2  17  -4        7.04        4.52      5.71 o 
   3  17  -4        4.74       15.75      8.33 o 
   4  17  -4        0.79        4.00      9.14 o 
   0  18  -4        0.98        2.71     15.35 o 
   1  18  -4        3.02       12.67      5.59 o 
   2  18  -4        4.92       10.52      3.69 o 
   3  18  -4        2.15        6.59      4.53 o 
   2   0  -3      484.56      485.31     14.34 o 
   4   0  -3       53.86       59.33      4.24 o 
   6   0  -3       47.86       43.58      6.72 o 
   8   0  -3       68.88       84.35     12.43 o 
  10   0  -3       27.93       24.80      7.61 o 
  12   0  -3       18.37        7.01      7.01 o 
   0   1  -3      505.56      455.61      6.55 o 
   1   1  -3      397.64      358.15      6.29 o 
   2   1  -3      224.99      186.01      4.80 o 
   3   1  -3      279.85      242.22      4.99 o 
   4   1  -3      276.66      260.78      6.67 o 
   5   1  -3      267.36      285.03      5.95 o 
   6   1  -3      127.27      124.91      6.36 o 
   7   1  -3      206.50      207.03     10.53 o 
   8   1  -3      134.39      119.97      9.18 o 
   9   1  -3        3.06        2.45      3.20 o 
  10   1  -3        5.30        9.58      4.37 o 
  11   1  -3        4.25        8.03      9.14 o 
  12   1  -3        4.41        6.48      8.85 o 
   1   2  -3     1291.24     1196.96     18.09 o 
   2   2  -3      719.45      699.69      8.82 o 
   3   2  -3      659.58      657.33     11.10 o 
   4   2  -3      373.98      384.29      6.50 o 
   5   2  -3      105.44       82.67      4.05 o 
   6   2  -3      283.30      311.90     10.11 o 
   7   2  -3      117.72      121.11      7.74 o 
   8   2  -3      252.62      270.51     16.52 o 
   9   2  -3       33.67       34.27      5.07 o 
  10   2  -3       11.39        9.45      5.46 o 
  11   2  -3       20.18       20.97     10.73 o 
  12   2  -3        0.82        9.88     11.14 o 
   0   3  -3      189.79      178.68      9.25 o 
   1   3  -3      301.48      306.85      7.30 o 
   2   3  -3      815.31      833.04      9.42 o 
   3   3  -3     1144.04     1241.51     11.21 o 
   4   3  -3      327.87      377.81      6.56 o 
   5   3  -3      334.27      336.69      7.23 o 
   6   3  -3       17.27       11.85      3.34 o 
   7   3  -3        4.73        7.83      3.31 o 
   8   3  -3       46.63       33.50      6.73 o 
   9   3  -3      117.19      117.06     11.10 o 
  10   3  -3       26.96       11.06      7.08 o 
  11   3  -3        3.74       -3.05      5.25 o 
  12   3  -3        7.14        4.78      6.84 o 
   1   4  -3       96.99       91.65      4.23 o 
   2   4  -3      503.56      498.47      7.00 o 
   3   4  -3     3102.43     3275.78     23.65 o 
   4   4  -3      938.96      947.91      9.70 o 
   5   4  -3      244.65      207.38      6.13 o 
   6   4  -3        9.44       14.31      4.30 o 
   7   4  -3       90.40      110.91      7.78 o 
   8   4  -3       48.99       46.91      6.26 o 
   9   4  -3       31.17       24.54      5.28 o 
  10   4  -3        2.97        8.07      4.36 o 
  11   4  -3        0.00       10.80      5.05 o 
  12   4  -3        0.65        7.75      5.76 o 
   0   5  -3      437.96      439.55      8.99 o 
   1   5  -3      426.49      407.79      7.43 o 
   2   5  -3     3518.13     3780.81     47.93 o 
   3   5  -3     1297.27     1447.43     18.53 o 
   4   5  -3      482.64      463.14      7.41 o 
   5   5  -3        2.28        3.53      1.68 o 
   6   5  -3       20.90       21.36      2.59 o 
   7   5  -3       14.08        9.23      3.26 o 
   8   5  -3       27.92       23.03      6.50 o 
   9   5  -3        0.44        3.62      5.00 o 
  10   5  -3       20.96       11.19      4.49 o 
  11   5  -3        4.79        4.96      3.27 o 
  12   5  -3        2.05       10.33      8.26 o 
   1   6  -3       87.47       85.13      5.56 o 
   2   6  -3      204.62      215.66      8.15 o 
   3   6  -3      747.11      797.34     10.91 o 
   4   6  -3       88.12       80.81      6.01 o 
   5   6  -3       44.98       47.96      3.77 o 
   6   6  -3       15.82       13.94      3.08 o 
   7   6  -3       35.90       37.92      5.62 o 
   8   6  -3      104.05      118.81     12.86 o 
   9   6  -3       12.75       15.08      4.40 o 
  10   6  -3        5.08       18.26      5.60 o 
  11   6  -3        2.70        6.77      4.42 o 
   0   7  -3       57.68       57.50      9.68 o 
   1   7  -3      195.53      178.62      7.32 o 
   2   7  -3      165.63      173.21      8.45 o 
   3   7  -3       30.22       31.04      3.28 o 
   4   7  -3       48.68       58.27      4.98 o 
   5   7  -3        9.95       11.33      4.34 o 
   6   7  -3       28.80       28.74      5.52 o 
   7   7  -3       26.45       20.49      6.60 o 
   8   7  -3      139.33      110.71     11.06 o 
   9   7  -3       99.97       95.74     11.93 o 
  10   7  -3        8.29       15.21      7.62 o 
  11   7  -3        0.30        6.22      3.77 o 
   1   8  -3       59.30       63.33      5.23 o 
   2   8  -3        6.38        3.17      2.47 o 
   3   8  -3        2.68        6.75      2.46 o 
   4   8  -3        8.56       19.55      3.32 o 
   5   8  -3       33.94       23.75      5.24 o 
   6   8  -3       85.11       82.13      7.35 o 
   7   8  -3       53.29       73.19      8.26 o 
   8   8  -3      103.76       80.19     11.20 o 
   9   8  -3       24.35       33.37      7.39 o 
  10   8  -3        0.21       12.46      3.72 o 
  11   8  -3        0.48        9.15      8.06 o 
   0   9  -3       76.86       89.61     21.67 o 
   1   9  -3      127.66      112.99      7.12 o 
   2   9  -3       30.31       21.18      3.56 o 
   3   9  -3        8.25       10.14      3.12 o 
   4   9  -3       28.27       31.73      4.28 o 
   5   9  -3        8.07        7.18      3.60 o 
   6   9  -3      112.63      121.06      9.59 o 
   7   9  -3      108.12       99.78     10.36 o 
   8   9  -3        9.06        5.45      5.17 o 
   9   9  -3        7.46        9.51      9.87 o 
  10   9  -3        0.94        6.28      5.10 o 
   1  10  -3      181.33      185.44     10.30 o 
   2  10  -3       50.30       44.87      5.50 o 
   3  10  -3       23.48       10.71      3.48 o 
   4  10  -3        6.72       13.99      3.59 o 
   5  10  -3        7.56       12.47      3.89 o 
   6  10  -3       30.85       19.62      4.13 o 
   7  10  -3       27.97       24.76      4.32 o 
   8  10  -3       26.31       24.58      5.27 o 
   9  10  -3        1.62        7.45     11.37 o 
  10  10  -3        0.04        9.26      5.92 o 
   0  11  -3       79.09       79.62      9.71 o 
   1  11  -3       42.84       52.65      8.45 o 
   2  11  -3        2.37        5.18      3.26 o 
   3  11  -3       22.14       20.87      3.84 o 
   4  11  -3       16.03       12.14      4.46 o 
   5  11  -3        3.65       17.98      5.97 o 
   6  11  -3       17.35        9.64      5.13 o 
   7  11  -3       10.77       10.08      4.07 o 
   8  11  -3       18.62        7.49      3.71 o 
   9  11  -3       20.37       31.59      8.65 o 
  10  11  -3        7.88        8.24      5.64 o 
   1  12  -3        1.75       10.93      2.67 o 
   2  12  -3      116.24      139.27     10.48 o 
   3  12  -3      201.70      222.67     20.66 o 
   4  12  -3        9.02       18.00      5.24 o 
   5  12  -3       51.16       48.12      9.20 o 
   6  12  -3        3.36        5.64      6.39 o 
   7  12  -3        0.80        4.47      5.94 o 
   8  12  -3       12.13       13.75      4.68 o 
   9  12  -3        7.99       22.47      5.87 o 
   0  13  -3      104.75      113.49     15.08 o 
   1  13  -3       52.25       57.43      6.85 o 
   2  13  -3      241.16      258.44     19.82 o 
   3  13  -3        3.75        1.98      4.33 o 
   4  13  -3       46.66       42.12      7.19 o 
   5  13  -3        7.25       15.12      4.26 o 
   6  13  -3        2.26       12.55      3.84 o 
   7  13  -3        0.61       15.90      5.31 o 
   8  13  -3        3.07        7.18      4.15 o 
   9  13  -3        4.53       -1.21      4.91 o 
   1  14  -3       13.91       20.23      4.31 o 
   2  14  -3       84.15       81.02     10.08 o 
   3  14  -3       31.38       26.53      8.02 o 
   4  14  -3       38.72       33.54      6.52 o 
   5  14  -3        1.42       15.15      6.46 o 
   6  14  -3        1.69        5.29      4.11 o 
   7  14  -3        3.36        7.64      9.15 o 
   8  14  -3        2.59       -2.09      5.78 o 
   0  15  -3       40.31       37.16     26.93 o 
   1  15  -3       50.20       44.40     11.52 o 
   2  15  -3        5.58        9.47      4.83 o 
   3  15  -3       10.93       19.88      7.00 o 
   4  15  -3        7.00        4.87      5.67 o 
   5  15  -3        3.93        5.03      4.45 o 
   6  15  -3        0.28        5.07      4.25 o 
   7  15  -3        1.66        8.24     11.09 o 
   1  16  -3        5.20       12.56      3.78 o 
   2  16  -3        1.02        9.46      6.14 o 
   3  16  -3       13.20       10.50      5.85 o 
   4  16  -3       10.45       15.41      4.47 o 
   5  16  -3        2.65       12.33      4.86 o 
   6  16  -3        0.72       10.28      5.32 o 
   0  17  -3        2.48        3.46      7.43 o 
   1  17  -3        4.84       10.34      4.81 o 
   2  17  -3        0.68        6.17      4.04 o 
   3  17  -3        7.34        9.24     10.83 o 
   4  17  -3        0.18        4.04      5.41 o 
   5  17  -3        0.65        5.52      7.14 o 
   1  18  -3        1.71        4.43      4.21 o 
   2  18  -3        3.48        7.95      4.39 o 
   3  18  -3        2.86       -0.75      6.25 o 
   4  18  -3        0.57       13.50      6.07 o 
   0  19  -3        7.48       16.84      8.87 o 
   1  19  -3        0.98        3.44      6.53 o 
   0   0  -2     2592.67     2507.93     20.56 o 
   2   0  -2      253.35      274.64      6.89 o 
   4   0  -2       30.19       29.33      3.44 o 
   6   0  -2      475.08      471.91     14.21 o 
   8   0  -2      156.04      170.60     13.57 o 
  10   0  -2       15.51        9.77     13.75 o 
  12   0  -2        0.58        5.51      6.06 o 
   1   1  -2     3501.83     3537.66     20.96 o 
   2   1  -2     6018.79     6003.99     23.56 o 
   3   1  -2      891.94      810.24      6.75 o 
   4   1  -2      351.16      340.68      6.10 o 
   5   1  -2       83.95       70.24      4.31 o 
   6   1  -2       29.69       30.31      4.26 o 
   7   1  -2       13.98       13.64      4.62 o 
   8   1  -2       17.81       11.62      3.76 o 
   9   1  -2       23.27       21.86      6.48 o 
  10   1  -2       36.65       27.47      6.99 o 
  11   1  -2       12.33       17.22      6.47 o 
  12   1  -2       11.00       22.12      6.57 o 
   0   2  -2    19071.85    21019.97    590.39 o 
   1   2  -2     8570.27     8370.42     47.32 o 
   2   2  -2     3689.06     3668.69     18.46 o 
   3   2  -2     1444.81     1375.95      9.11 o 
   4   2  -2      126.35      107.43      3.57 o 
   5   2  -2      128.68      162.56      6.60 o 
   6   2  -2       76.35       78.08      5.09 o 
   7   2  -2      128.58      132.54      8.64 o 
   8   2  -2       11.74       19.93      3.80 o 
   9   2  -2       53.31       59.57      8.76 o 
  10   2  -2       63.37       67.37     13.01 o 
  11   2  -2        1.27        9.07      5.69 o 
  12   2  -2        0.13       10.39      6.26 o 
   1   3  -2     1022.01      894.04      9.55 o 
   2   3  -2     2415.78     2392.25     14.41 o 
   3   3  -2      671.95      691.27      8.93 o 
   4   3  -2     1366.90     1441.00     15.39 o 
   5   3  -2      103.43      100.03      5.47 o 
   6   3  -2       96.48      105.70      6.12 o 
   7   3  -2       43.86       57.04      5.18 o 
   8   3  -2       54.57       55.66      6.66 o 
   9   3  -2      111.63      105.45     10.86 o 
  10   3  -2       76.88       74.76     10.13 o 
  11   3  -2        1.19        8.45      8.84 o 
  12   3  -2        5.88        4.13      5.73 o 
   0   4  -2     2024.51     1992.59     30.65 o 
   1   4  -2      677.22      689.46      7.51 o 
   2   4  -2     1457.36     1454.84     11.44 o 
   3   4  -2      229.52      246.98      6.37 o 
   4   4  -2     1669.03     1776.70     13.24 o 
   5   4  -2       11.85       10.98      2.97 o 
   6   4  -2       12.09        4.47      2.44 o 
   7   4  -2        8.85       13.12      3.55 o 
   8   4  -2       21.59       12.63      3.81 o 
   9   4  -2      115.47      104.93     10.81 o 
  10   4  -2       80.99       71.28     10.26 o 
  11   4  -2        9.24       10.53      5.55 o 
  12   4  -2       10.23       -0.78      6.61 o 
   1   5  -2      400.15      400.32      7.62 o 
   2   5  -2     1346.52     1220.21     10.46 o 
   3   5  -2      715.53      692.66      8.11 o 
   4   5  -2      288.19      291.69      7.61 o 
   5   5  -2      200.64      208.36      9.96 o 
   6   5  -2       13.55       22.08      4.19 o 
   7   5  -2        0.31       -2.65      3.82 o 
   8   5  -2        3.74        7.23      3.14 o 
   9   5  -2       31.67       37.85      6.20 o 
  10   5  -2        5.94       13.64      5.65 o 
  11   5  -2        0.31       -5.19      5.19 o 
  12   5  -2        7.05        6.71      7.24 o 
   0   6  -2       70.98       68.25     17.30 o 
   1   6  -2       93.94      118.55      5.76 o 
   2   6  -2      174.25      184.23      5.81 o 
   3   6  -2     1396.40     1541.58     15.35 o 
   4   6  -2       32.72       27.97      3.04 o 
   5   6  -2       10.14        6.91      2.62 o 
   6   6  -2       48.99       42.77      3.71 o 
   7   6  -2      177.40      165.08      9.85 o 
   8   6  -2      116.14      118.34     10.91 o 
   9   6  -2       62.66       66.31      8.13 o 
  10   6  -2       25.78       24.45      8.31 o 
  11   6  -2       10.27        4.67      6.86 o 
  12   6  -2        3.61       11.80     10.92 o 
   1   7  -2      365.73      410.64      8.81 o 
   2   7  -2      164.56      160.83      7.71 o 
   3   7  -2       88.53       87.44      5.40 o 
   4   7  -2      317.89      318.26      9.76 o 
   5   7  -2      121.61      104.92      6.17 o 
   6   7  -2      143.97      135.56      6.36 o 
   7   7  -2       61.95       50.11      5.75 o 
   8   7  -2       82.49       56.78      6.90 o 
   9   7  -2       34.15       14.97      5.35 o 
  10   7  -2        3.88        7.74      3.75 o 
  11   7  -2        1.37        3.57      7.02 o 
   0   8  -2      599.91      713.57     21.18 o 
   1   8  -2       90.59      128.39      7.08 o 
   2   8  -2      204.43      201.66      9.87 o 
   3   8  -2      161.79      172.71      7.86 o 
   4   8  -2       22.75       18.84      2.52 o 
   5   8  -2       37.25       46.69      4.02 o 
   6   8  -2      238.79      241.76     11.06 o 
   7   8  -2       49.42       42.59      5.34 o 
   8   8  -2       13.65        6.16      3.07 o 
   9   8  -2        3.59        4.25      3.90 o 
  10   8  -2       29.45       31.18      8.12 o 
  11   8  -2        0.29        9.72      5.73 o 
   1   9  -2       14.53       10.71      3.02 o 
   2   9  -2       61.61       52.70      6.66 o 
   3   9  -2       26.70       19.56      2.83 o 
   4   9  -2       45.53       50.76      5.36 o 
   5   9  -2       58.79       56.84      4.18 o 
   6   9  -2      113.19      117.04      9.57 o 
   7   9  -2       60.94       69.17      6.97 o 
   8   9  -2       16.46        7.70      2.56 o 
   9   9  -2        7.90       16.95      5.38 o 
  10   9  -2        0.69        4.67      2.98 o 
  11   9  -2        0.81        1.26      6.79 o 
   0  10  -2      227.40      209.63     15.37 o 
   1  10  -2      202.01      221.33      9.82 o 
   2  10  -2        7.78        9.34      3.03 o 
   3  10  -2       51.44       66.41      7.76 o 
   4  10  -2       17.22       27.14      6.74 o 
   5  10  -2       14.46       19.29      3.84 o 
   6  10  -2        0.96        7.08      3.44 o 
   7  10  -2       71.07       71.35     10.94 o 
   8  10  -2       10.93       13.18      4.13 o 
   9  10  -2       10.54       15.38      6.66 o 
  10  10  -2        2.37       15.50      6.40 o 
   1  11  -2       38.12       31.79      6.10 o 
   2  11  -2        2.13        9.38      4.06 o 
   3  11  -2       29.66       34.70      5.04 o 
   4  11  -2       57.94       46.40      4.81 o 
   5  11  -2       18.13       18.97      3.78 o 
   6  11  -2       40.62       39.61      5.21 o 
   7  11  -2       13.28       10.25      3.57 o 
   8  11  -2       19.14        8.73      3.13 o 
   9  11  -2        1.77        8.02      6.41 o 
  10  11  -2        1.75        1.76      6.56 o 
   0  12  -2       14.94        6.31      9.45 o 
   1  12  -2       18.72       17.02      8.39 o 
   2  12  -2        7.96        4.39      4.54 o 
   3  12  -2        1.24       14.70      4.66 o 
   4  12  -2      168.44      150.18     13.28 o 
   5  12  -2        5.81       11.33      3.67 o 
   6  12  -2       10.26        5.59      3.24 o 
   7  12  -2        1.44       11.15      5.07 o 
   8  12  -2        6.03        4.52      6.25 o 
   9  12  -2        6.86       21.34      7.55 o 
  10  12  -2        0.28       14.44      6.57 o 
   1  13  -2        2.55        3.93      3.56 o 
   2  13  -2       44.81       52.75      8.46 o 
   3  13  -2       50.46       57.61      7.61 o 
   4  13  -2      210.41      235.56     24.60 o 
   5  13  -2       14.42        9.36      6.26 o 
   6  13  -2        7.19       -0.46      4.10 o 
   7  13  -2        1.10       16.59      8.56 o 
   8  13  -2        6.06       25.48     12.04 o 
   9  13  -2        0.55        8.95      4.64 o 
   0  14  -2       36.97       16.03      9.60 o 
   1  14  -2       40.07       28.07      7.22 o 
   2  14  -2        4.67       10.36      5.29 o 
   3  14  -2       76.00       91.16     14.60 o 
   4  14  -2       26.15       22.34     11.76 o 
   5  14  -2       32.09       24.57      8.72 o 
   6  14  -2        5.23        5.04      4.38 o 
   7  14  -2        0.28       10.29      7.79 o 
   8  14  -2        3.25       10.68      4.31 o 
   1  15  -2        1.24       -0.10      5.59 o 
   2  15  -2       42.69       35.24      9.76 o 
   3  15  -2       73.08       55.10     13.31 o 
   4  15  -2        4.04        3.22      7.14 o 
   5  15  -2       18.58        7.32      4.07 o 
   6  15  -2        0.30       -2.77      4.03 o 
   7  15  -2        4.37        5.97      5.16 o 
   8  15  -2        3.19        2.54      4.18 o 
   0  16  -2        8.36       15.18      7.66 o 
   1  16  -2       12.16       12.14      5.84 o 
   2  16  -2        9.22       13.57      4.83 o 
   3  16  -2        2.34        7.59      4.97 o 
   4  16  -2        4.85       16.88      9.15 o 
   5  16  -2        0.61        7.82     11.17 o 
   6  16  -2        2.73       13.78      4.85 o 
   7  16  -2        1.57        8.76      6.77 o 
   1  17  -2       12.99       16.45      6.01 o 
   2  17  -2        8.99       10.60      5.13 o 
   3  17  -2        6.17        8.43      5.81 o 
   4  17  -2        6.92       16.31      5.59 o 
   5  17  -2        2.05        9.42      3.69 o 
   6  17  -2        0.45       11.33      4.87 o 
   0  18  -2        1.38        3.09      6.25 o 
   1  18  -2        6.88       21.60      5.71 o 
   2  18  -2        3.01       -1.50      5.74 o 
   3  18  -2        2.07        1.32      8.04 o 
   4  18  -2        4.21        2.02      5.65 o 
   1  19  -2        0.81       13.17      5.08 o 
   2  19  -2        0.78        9.11      7.07 o 
   2   0  -1     3372.71     3319.97     25.99 o 
   4   0  -1       62.60       57.68      9.41 o 
   6   0  -1     1078.06     1229.68     17.62 o 
   8   0  -1       30.60       45.01     25.55 o 
  10   0  -1        5.99        6.65      7.19 o 
  12   0  -1       42.16       29.07     13.02 o 
   0   1  -1     6636.81     6484.65     63.26 o 
   1   1  -1     1972.64     1865.66     11.96 o 
   2   1  -1     9802.93     9722.90    116.35 o 
   3   1  -1        6.60        4.49      2.36 o 
   4   1  -1      523.66      525.16      7.72 o 
   5   1  -1      114.08      108.03      5.38 o 
   6   1  -1      213.30      230.77      6.13 o 
   7   1  -1      119.72      130.63      6.88 o 
   8   1  -1       62.87       70.81      5.53 o 
   9   1  -1       23.70       26.97      5.79 o 
  10   1  -1       26.35       23.34      5.29 o 
  11   1  -1       15.15       20.58      6.29 o 
  12   1  -1        6.42       -0.17      6.45 o 
   1   2  -1     1838.87     1557.36     11.37 o 
   2   2  -1     5757.30     5986.21     24.96 o 
   3   2  -1     2372.26     2286.61     13.62 o 
   4   2  -1      427.44      437.83      6.70 o 
   5   2  -1      242.97      246.30      5.87 o 
   6   2  -1      148.62      147.45      5.89 o 
   7   2  -1       47.49       55.25      6.71 o 
   8   2  -1       68.01       68.17      4.66 o 
   9   2  -1        8.95       10.44      3.44 o 
  10   2  -1       27.31       24.49      6.59 o 
  11   2  -1       18.13       18.47      6.39 o 
  12   2  -1       24.42       23.65      7.12 o 
   0   3  -1     3194.21     3298.33     38.17 o 
   1   3  -1     5208.84     5085.85     24.61 o 
   2   3  -1     4889.63     4784.16     21.07 o 
   3   3  -1     1021.24      958.75      7.32 o 
   4   3  -1      567.12      582.90      9.71 o 
   5   3  -1      414.40      427.35      9.48 o 
   6   3  -1      175.02      153.50     11.60 o 
   7   3  -1        4.84        4.53      2.17 o 
   8   3  -1       13.38        8.42      4.76 o 
   9   3  -1       92.87       99.60      9.38 o 
  10   3  -1       19.55       27.50      6.33 o 
  11   3  -1       25.09        9.63      9.94 o 
  12   3  -1        8.93        2.69      5.72 o 
   1   4  -1       13.20        7.13      3.97 o 
   2   4  -1     1155.02     1133.50      9.02 o 
   3   4  -1      134.70      108.32      4.17 o 
   4   4  -1      657.60      705.38      8.14 o 
   5   4  -1      611.80      660.69      8.01 o 
   6   4  -1       47.22       42.72      4.13 o 
   7   4  -1       25.22       33.65      3.73 o 
   8   4  -1       10.31       13.69      3.79 o 
   9   4  -1       13.33       18.43      6.87 o 
  10   4  -1       21.47       22.33      4.98 o 
  11   4  -1       13.77        9.12      3.69 o 
  12   4  -1       18.61       24.36      9.56 o 
   0   5  -1      135.21      124.57      9.45 o 
   1   5  -1      513.31      469.85      6.86 o 
   2   5  -1      216.92      194.92      5.44 o 
   3   5  -1     1111.39     1129.85     10.43 o 
   4   5  -1      266.31      258.64      7.24 o 
   5   5  -1      399.54      421.28      7.05 o 
   6   5  -1       10.87        7.48      3.60 o 
   7   5  -1       39.77       30.78      3.43 o 
   8   5  -1       47.52       59.03      9.74 o 
   9   5  -1        3.64        7.08      3.51 o 
  10   5  -1       44.18       42.06      8.11 o 
  11   5  -1        7.52       24.43      6.15 o 
  12   5  -1       34.20       25.66      7.18 o 
   1   6  -1      752.75      796.08      7.95 o 
   2   6  -1      122.30      131.87      5.54 o 
   3   6  -1      114.81       88.73      5.04 o 
   4   6  -1      503.59      534.96     11.36 o 
   5   6  -1      233.82      241.80      7.50 o 
   6   6  -1      168.86      191.88      8.40 o 
   7   6  -1       88.02       85.22      5.96 o 
   8   6  -1       52.36       53.25      8.43 o 
   9   6  -1       23.78       25.57      5.26 o 
  10   6  -1       46.16       37.76      6.57 o 
  11   6  -1        0.91        2.05      5.84 o 
  12   6  -1        8.47        9.20      4.87 o 
   0   7  -1      815.19      830.16     22.38 o 
   1   7  -1      394.39      426.07      7.00 o 
   2   7  -1       31.70       46.80      3.79 o 
   3   7  -1      169.23      174.61      7.47 o 
   4   7  -1       35.63       22.43      2.08 o 
   5   7  -1      160.06      155.24      9.54 o 
   6   7  -1       81.02       72.89      4.65 o 
   7   7  -1       89.97       88.46      7.19 o 
   8   7  -1       10.40        8.02      5.30 o 
   9   7  -1        3.35       12.36      6.16 o 
  10   7  -1        7.90       10.71      5.69 o 
  11   7  -1       19.79       18.94      5.71 o 
  12   7  -1        8.45        9.51      8.79 o 
   1   8  -1      426.99      497.70     11.44 o 
   2   8  -1      161.29      144.80      7.98 o 
   3   8  -1       63.67       74.74      4.81 o 
   4   8  -1        3.93        6.88      2.07 o 
   5   8  -1       86.93       82.04      5.27 o 
   6   8  -1      327.41      344.64     12.38 o 
   7   8  -1        1.71        2.53      2.92 o 
   8   8  -1       47.86       51.37      5.67 o 
   9   8  -1       11.38       14.95      4.92 o 
  10   8  -1        1.26        3.95      4.26 o 
  11   8  -1        6.01        7.21      3.62 o 
   0   9  -1      219.32      228.53     16.20 o 
   1   9  -1      136.61      153.61      8.09 o 
   2   9  -1      556.05      591.25     17.70 o 
   3   9  -1        4.30       11.84      2.63 o 
   4   9  -1      121.66      121.28      7.25 o 
   5   9  -1       55.21       57.85      5.19 o 
   6   9  -1      163.36      154.29      9.57 o 
   7   9  -1      123.26      118.81      8.69 o 
   8   9  -1       38.22       40.17      6.46 o 
   9   9  -1        7.18       20.51      5.28 o 
  10   9  -1        8.34        5.23      5.20 o 
  11   9  -1        6.38        5.07     12.52 o 
   1  10  -1       22.08       14.62      7.17 o 
   2  10  -1      150.94      204.07      7.75 o 
   3  10  -1       45.62       45.10      4.62 o 
   4  10  -1       94.19      109.48      7.46 o 
   5  10  -1      198.85      196.11     12.19 o 
   6  10  -1       51.33       41.20      5.30 o 
   7  10  -1       43.43       32.49      7.48 o 
   8  10  -1        5.54        6.65      3.35 o 
   9  10  -1        6.78       11.26      3.85 o 
  10  10  -1        3.13        7.13      6.31 o 
  11  10  -1        1.33        1.65      8.76 o 
   0  11  -1      309.97      305.41     49.60 o 
   1  11  -1      102.38      111.62     11.31 o 
   2  11  -1        3.45        8.50      5.04 o 
   3  11  -1       20.81       18.70      5.68 o 
   4  11  -1       19.34       16.06      5.30 o 
   5  11  -1       12.35       17.42      4.30 o 
   6  11  -1      147.75      181.39     14.62 o 
   7  11  -1        8.12        7.78      5.20 o 
   8  11  -1        1.90        0.62      4.71 o 
   9  11  -1        6.96       12.34      4.94 o 
  10  11  -1        1.30        4.99      4.50 o 
   1  12  -1        1.93        9.18      5.01 o 
   2  12  -1       14.74       11.38      7.02 o 
   3  12  -1       23.74       24.47      3.67 o 
   4  12  -1       79.63       83.18      8.69 o 
   5  12  -1       36.35       26.51      4.90 o 
   6  12  -1       65.34       52.32      9.95 o 
   7  12  -1        2.32       -3.55      3.55 o 
   8  12  -1        2.08       17.14      6.39 o 
   9  12  -1        4.23        0.00      6.82 o 
  10  12  -1        0.15       -1.27      6.24 o 
   0  13  -1       12.93       13.15     23.57 o 
   1  13  -1        6.53       21.32      6.27 o 
   2  13  -1       27.35       22.54      6.99 o 
   3  13  -1        2.34        9.48      4.08 o 
   4  13  -1       55.07       48.43      7.27 o 
   5  13  -1        5.06       11.74      4.42 o 
   6  13  -1       20.54        9.60      7.76 o 
   7  13  -1       14.37        9.93      5.08 o 
   8  13  -1        4.33       -1.32      4.66 o 
   9  13  -1        4.25       10.06      6.62 o 
   1  14  -1        1.08        6.38      4.26 o 
   2  14  -1       11.27       17.84      5.95 o 
   3  14  -1        8.25       21.53      5.93 o 
   4  14  -1       45.29       37.60      7.74 o 
   5  14  -1       31.62       30.91      6.04 o 
   6  14  -1        2.21        9.22      2.90 o 
   7  14  -1        9.83       10.17      5.55 o 
   8  14  -1        4.55        5.02      4.50 o 
   9  14  -1        4.57       16.45      7.76 o 
   0  15  -1       43.96       29.55      8.67 o 
   1  15  -1       49.48       36.96      6.53 o 
   2  15  -1       15.75       16.43      5.08 o 
   3  15  -1        1.77       10.59      7.51 o 
   4  15  -1       17.62       17.48      4.68 o 
   5  15  -1        5.23        2.09      7.54 o 
   6  15  -1        7.49       11.80      4.27 o 
   7  15  -1       11.28       16.47      6.84 o 
   8  15  -1        5.21       -2.68      3.95 o 
   1  16  -1       14.51       24.13      5.89 o 
   2  16  -1       17.24       22.09      6.28 o 
   3  16  -1       25.67       22.93      7.32 o 
   4  16  -1       17.86       26.43      6.83 o 
   5  16  -1        8.97       10.55      5.05 o 
   6  16  -1        5.86       11.28      3.94 o 
   7  16  -1       14.58        0.06      6.05 o 
   0  17  -1       47.16       26.19      9.89 o 
   1  17  -1       18.45       16.16      4.82 o 
   2  17  -1        1.58        5.39      6.14 o 
   3  17  -1        0.82        9.93      6.25 o 
   4  17  -1        5.35       13.09      5.67 o 
   5  17  -1        8.29       10.35      4.86 o 
   6  17  -1        1.82        8.01      4.46 o 
   1  18  -1        2.92        5.50      6.37 o 
   2  18  -1        3.33       17.40      4.78 o 
   3  18  -1        0.58       18.53      6.14 o 
   4  18  -1        0.81       14.70      4.88 o 
   5  18  -1        0.39        5.10      5.41 o 
   0  19  -1       13.60       19.47      9.69 o 
   1  19  -1        4.59        0.07      5.04 o 
   2  19  -1        0.55        3.63      3.57 o 
   3  19  -1        3.21        3.71      5.27 o 
   2   0   0      766.64      704.94      9.31 o 
   4   0   0      223.36      192.95      6.28 o 
   6   0   0      490.30      529.22     11.14 o 
   8   0   0       14.15        4.24     18.57 o 
  10   0   0        4.64        3.92     15.58 o 
  12   0   0        9.61       -6.17      6.37 o 
   2   1   0       56.01       65.50      2.00 o 
   3   1   0       18.38       27.66      4.11 o 
   4   1   0      696.52      714.57      9.34 o 
   5   1   0     1314.76     1317.79     13.84 o 
   6   1   0       79.04       90.21      5.40 o 
   7   1   0       45.72       49.27      5.34 o 
   8   1   0        0.24       10.02      3.42 o 
   9   1   0        0.15        1.63      4.58 o 
  10   1   0       11.62       16.80      8.54 o 
  11   1   0       20.87       27.31      7.73 o 
  12   1   0        1.18        3.48      6.25 o 
   0   2   0     1008.35      906.61     30.68 o 
   2   2   0     1754.53     1871.03     26.18 o 
   3   2   0       35.72       31.36      3.36 o 
   4   2   0      911.91      872.44     10.80 o 
   5   2   0        3.58        7.93      3.56 o 
   6   2   0      356.60      346.71     11.40 o 
   7   2   0       18.74       34.51      3.29 o 
   8   2   0        1.61        0.13      3.04 o 
   9   2   0       30.47       32.60      7.42 o 
  10   2   0       24.11       24.65      6.03 o 
  11   2   0       64.58       58.20     10.76 o 
  12   2   0        1.51       12.64      6.53 o 
   1   3   0     1447.83     1341.63      9.53 o 
   2   3   0     1954.47     1814.62     14.47 o 
   3   3   0        0.72       -0.59      3.70 o 
   4   3   0      138.42      149.75      5.49 o 
   5   3   0      104.87      118.23      5.98 o 
   6   3   0      186.48      171.81      8.36 o 
   7   3   0      233.86      290.00     15.59 o 
   8   3   0        0.15        6.38      4.51 o 
   9   3   0        6.50       13.47      5.30 o 
  10   3   0        7.39        7.51      4.39 o 
  11   3   0       50.01       43.42     13.98 o 
  12   3   0        4.53        9.81      4.45 o 
   1   4   0     3755.02     3531.68     30.20 o 
   2   4   0        4.78        2.91      1.69 o 
   3   4   0      154.32      158.13      6.43 o 
   4   4   0       29.36       19.53      2.96 o 
   5   4   0      168.57      201.89      7.94 o 
   6   4   0        9.16        7.94      4.93 o 
   7   4   0        0.59       11.56      3.03 o 
   8   4   0       58.16       61.65      6.60 o 
   9   4   0       65.46       43.25      7.36 o 
  10   4   0       15.96       14.34      7.38 o 
  11   4   0       29.24       20.95      6.97 o 
  12   4   0        0.22       15.89      6.53 o 
   1   5   0       98.55       92.98      6.30 o 
   2   5   0     1873.77     1889.25     12.04 o 
   3   5   0      242.68      230.68      9.32 o 
   4   5   0      287.72      284.11      9.35 o 
   5   5   0       83.68       94.74      5.50 o 
   6   5   0       10.68       10.39      2.10 o 
   7   5   0        5.02       15.54      3.83 o 
   8   5   0        1.63        9.50      4.22 o 
   9   5   0       48.81       47.00      5.99 o 
  10   5   0      228.30      242.42     30.59 o 
  11   5   0       52.55       59.21     12.39 o 
  12   5   0       19.84       21.31      7.43 o 
   0   6   0       36.15       12.78      5.83 o 
   1   6   0      544.66      488.52      9.40 o 
   2   6   0        2.75        2.46      2.99 o 
   3   6   0     1367.81     1544.71     15.66 o 
   4   6   0      222.68      234.09      7.87 o 
   5   6   0        9.02       27.79      3.96 o 
   6   6   0       93.97      105.55      7.51 o 
   7   6   0        8.43        2.35      2.67 o 
   8   6   0       30.03       42.58      5.73 o 
   9   6   0        4.89       15.25      4.34 o 
  10   6   0       27.02       23.07      5.32 o 
  11   6   0       32.65       39.60      8.49 o 
  12   6   0       23.89       25.21      7.26 o 
   1   7   0      342.88      344.47      7.86 o 
   2   7   0        6.35        7.07      3.16 o 
   3   7   0       31.20       47.26      3.21 o 
   4   7   0       69.13       94.36      5.73 o 
   5   7   0      131.83      128.26      8.01 o 
   6   7   0        0.30        6.96      4.37 o 
   7   7   0      141.48      146.36      8.60 o 
   8   7   0      185.28      189.44     15.03 o 
   9   7   0        5.11        4.46      3.72 o 
  10   7   0       23.54       22.39      5.58 o 
  11   7   0        5.86       14.62      5.50 o 
  12   7   0        6.59        9.62      5.51 o 
   0   8   0      380.15      386.26      9.19 o 
   1   8   0      116.09      114.50      4.19 o 
   2   8   0       66.66       58.83      6.93 o 
   3   8   0       56.69       45.40      3.05 o 
   4   8   0      124.20      138.29      7.36 o 
   5   8   0       33.60       37.44      4.11 o 
   6   8   0       78.26       78.92      5.80 o 
   7   8   0       16.99       12.98      3.87 o 
   8   8   0       33.30       32.80      5.18 o 
   9   8   0        0.02        7.87      4.20 o 
  10   8   0       32.66       20.86      6.27 o 
  11   8   0        7.06        9.65      4.74 o 
   1   9   0      452.61      496.45     19.39 o 
   2   9   0      152.31      156.70      7.79 o 
   3   9   0       25.59       17.12      4.82 o 
   4   9   0        9.10        5.97      2.56 o 
   5   9   0      165.51      142.38      9.32 o 
   6   9   0      324.19      415.29     15.97 o 
   7   9   0        6.09        4.49      3.55 o 
   8   9   0       10.32        2.94      3.84 o 
   9   9   0        0.19        9.19      4.33 o 
  10   9   0        2.01        7.96      4.35 o 
  11   9   0        0.81        6.20      4.21 o 
   1  10   0        7.05        8.76      4.57 o 
   2  10   0        2.69        3.84      2.14 o 
   3  10   0       12.77       10.32      4.68 o 
   4  10   0      103.37       79.25      6.96 o 
   5  10   0       97.12       70.45      6.26 o 
   6  10   0       92.23       68.78     11.17 o 
   7  10   0        2.48        5.22      2.51 o 
   8  10   0        0.15        5.07      2.97 o 
   9  10   0        4.14        9.42      4.09 o 
  10  10   0        0.02        1.39      4.25 o 
  11  10   0       16.15       25.22      6.65 o 
   1  11   0       47.75       53.46      8.80 o 
   2  11   0       16.46       28.43      7.12 o 
   3  11   0        0.01        7.46      3.20 o 
   4  11   0       38.39       38.28      5.92 o 
   5  11   0      365.42      406.15     32.22 o 
   6  11   0      470.83      440.32     36.94 o 
   7  11   0        0.00        3.35      5.93 o 
   8  11   0        7.27        5.49      2.58 o 
   9  11   0        1.11       10.82      5.15 o 
  10  11   0       11.68       11.84      5.46 o 
   0  12   0        1.18       11.28      6.98 o 
   1  12   0        8.79        7.15      4.65 o 
   2  12   0       10.92       14.80      6.93 o 
   3  12   0        5.06       13.05      4.50 o 
   4  12   0       12.99       22.33      3.98 o 
   5  12   0       29.61       35.14      5.92 o 
   6  12   0        2.76        3.41      4.05 o 
   7  12   0       12.52        6.64      4.28 o 
   8  12   0        0.42       11.54      4.92 o 
   9  12   0        0.43        5.60      5.36 o 
  10  12   0       15.00       13.64      4.43 o 
   1  13   0        1.78        1.68      3.58 o 
   2  13   0        1.41        3.20      5.75 o 
   3  13   0       11.15       18.33      4.03 o 
   4  13   0       47.34       46.86      6.91 o 
   5  13   0       26.41       19.08      7.21 o 
   6  13   0       35.18       21.05      5.07 o 
   7  13   0        1.12        3.40      6.53 o 
   8  13   0        2.25        1.63      4.50 o 
   9  13   0        0.95        4.19      6.14 o 
   0  14   0        1.13        1.43      8.12 o 
   1  14   0       44.65       32.37      6.86 o 
   2  14   0        0.28        0.94      3.35 o 
   3  14   0       29.06       24.36      5.04 o 
   4  14   0       18.29       23.72      6.32 o 
   5  14   0        8.62       13.11      6.11 o 
   6  14   0        2.79        7.31      2.91 o 
   7  14   0        0.16        8.67      6.15 o 
   8  14   0        0.61        9.98      5.89 o 
   9  14   0        1.29       10.07      6.84 o 
   1  15   0        0.75        2.63      7.88 o 
   2  15   0       28.90       16.40     12.57 o 
   3  15   0       35.20       24.68      5.70 o 
   4  15   0        0.10        5.94      3.71 o 
   5  15   0       12.69        4.99      5.00 o 
   6  15   0       18.62       11.42      4.48 o 
   7  15   0        0.11        7.74      4.73 o 
   8  15   0       11.80       12.78      6.42 o 
   0  16   0       47.25       23.54     10.52 o 
   1  16   0       16.91       17.77      5.56 o 
   2  16   0        0.13       11.74     10.55 o 
   3  16   0        1.06        9.57      4.90 o 
   4  16   0        1.11        6.95      4.77 o 
   5  16   0       51.90       45.72      8.73 o 
   6  16   0       32.59       27.88      7.20 o 
   7  16   0        5.61        6.25      3.05 o 
   1  17   0        0.41       13.23      5.07 o 
   2  17   0        0.57       13.07      5.91 o 
   3  17   0        2.38        7.99      4.64 o 
   4  17   0        0.19       18.10      6.24 o 
   5  17   0        0.00       11.63      9.17 o 
   6  17   0        5.89       17.20     12.98 o 
   0  18   0        7.39       25.79      9.02 o 
   1  18   0       43.60       44.24      9.26 o 
   2  18   0        7.22        7.16      5.67 o 
   3  18   0        0.47       -1.30      8.02 o 
   4  18   0        3.31       13.59      7.24 o 
   5  18   0        0.02        2.87      5.59 o 
   1  19   0        2.49       12.04      5.37 o 
   2  19   0        1.36        4.52      5.54 o 
   3  19   0        0.98        0.16      7.22 o 
   2   0   1     3372.86     3328.65     21.67 o 
   4   0   1       62.93       45.22      7.73 o 
   6   0   1     1077.71     1175.69     22.60 o 
   8   0   1       30.54       27.95      8.18 o 
  10   0   1        6.02        5.40     17.37 o 
  12   0   1       42.20       46.96     15.49 o 
   0   1   1     6638.04     6455.14     63.82 o 
   1   1   1     1975.01     1881.61     10.25 o 
   2   1   1     9802.54     9724.65    112.10 o 
   3   1   1        6.53        1.81      2.28 o 
   4   1   1      523.58      536.24      7.92 o 
   5   1   1      114.06      109.53      4.71 o 
   6   1   1      213.21      235.69      7.13 o 
   7   1   1      119.62      123.20      6.96 o 
   8   1   1       62.87       93.08      9.87 o 
   9   1   1       23.68       26.24      6.97 o 
  10   1   1       26.35        7.12      5.31 o 
  11   1   1       15.17       17.21      6.32 o 
  12   1   1        6.42       14.10      5.83 o 
   1   2   1     1838.45     1552.46      9.93 o 
   2   2   1     5758.16     6033.42     30.34 o 
   3   2   1     2372.29     2284.21     14.58 o 
   4   2   1      427.90      443.42      7.36 o 
   5   2   1      243.25      249.67      6.51 o 
   6   2   1      148.92      168.62      9.90 o 
   7   2   1       47.46       55.76      8.86 o 
   8   2   1       67.98       66.09      6.45 o 
   9   2   1        8.94       16.23      6.92 o 
  10   2   1       27.24       32.57      7.39 o 
  11   2   1       18.14       19.29      5.85 o 
  12   2   1       24.43       20.27      6.17 o 
   0   3   1     3195.23     3339.61     35.90 o 
   1   3   1     5205.39     4992.64     33.48 o 
   2   3   1     4889.33     4760.99     38.55 o 
   3   3   1     1020.75      971.01      9.18 o 
   4   3   1      567.18      579.22     11.22 o 
   5   3   1      414.60      446.25      8.61 o 
   6   3   1      174.91      155.38      6.69 o 
   7   3   1        4.84        5.59      2.92 o 
   8   3   1       13.38       12.49      4.62 o 
   9   3   1       92.86       92.68     10.72 o 
  10   3   1       19.60        3.96      6.05 o 
  11   3   1       25.06       19.51      8.22 o 
  12   3   1        8.93       20.79      6.57 o 
   1   4   1       13.23        2.47      2.55 o 
   2   4   1     1154.85     1094.73     11.86 o 
   3   4   1      134.89      108.00      6.11 o 
   4   4   1      656.99      703.03     13.92 o 
   5   4   1      611.97      665.66     10.41 o 
   6   4   1       47.17       47.84      5.96 o 
   7   4   1       25.20       37.07      4.69 o 
   8   4   1       10.28       16.20      7.31 o 
   9   4   1       13.33       11.99      7.86 o 
  10   4   1       21.42       15.69      6.60 o 
  11   4   1       13.75        3.76      8.37 o 
  12   4   1       18.61       14.41     10.42 o 
   0   5   1      135.50      142.63     10.24 o 
   1   5   1      513.21      455.36      8.82 o 
   2   5   1      216.68      184.73      6.37 o 
   3   5   1     1111.26     1128.25     11.64 o 
   4   5   1      266.59      258.07      6.37 o 
   5   5   1      399.37      441.80     11.78 o 
   6   5   1       10.88        5.15      3.04 o 
   7   5   1       39.76       44.42      5.49 o 
   8   5   1       47.50       38.17      7.14 o 
   9   5   1        3.64        7.97      3.69 o 
  10   5   1       44.17       38.26      8.45 o 
  11   5   1        7.53       17.21      5.48 o 
  12   5   1       34.17       32.67      8.64 o 
   1   6   1      752.89      783.85     13.48 o 
   2   6   1      122.40      135.16      5.72 o 
   3   6   1      114.95       94.84      5.18 o 
   4   6   1      503.45      501.97      9.01 o 
   5   6   1      233.72      249.05     10.48 o 
   6   6   1      168.92      173.51      9.52 o 
   7   6   1       87.82       97.65      6.60 o 
   8   6   1       52.33       48.72     10.09 o 
   9   6   1       23.72       15.39      5.22 o 
  10   6   1       46.21       42.70      8.66 o 
  11   6   1        0.91        2.66      3.26 o 
  12   6   1        8.47       18.38      9.75 o 
   0   7   1      815.70      841.89     16.47 o 
   1   7   1      394.84      422.14     11.59 o 
   2   7   1       31.60       35.18      3.27 o 
   3   7   1      169.46      169.16      9.12 o 
   4   7   1       35.61       21.33      3.48 o 
   5   7   1      160.18      168.32      7.48 o 
   6   7   1       80.96       95.84      7.13 o 
   7   7   1       89.97       95.86      9.11 o 
   8   7   1       10.42        6.07      4.44 o 
   9   7   1        3.35        7.92      9.10 o 
  10   7   1        7.89        4.11      5.31 o 
  11   7   1       19.81       19.59      6.49 o 
  12   7   1        8.46       10.72      5.49 o 
   1   8   1      427.35      469.98      9.07 o 
   2   8   1      161.12      162.37      6.89 o 
   3   8   1       63.53       78.91      5.18 o 
   4   8   1        3.95        5.84      2.24 o 
   5   8   1       86.91       82.89      8.62 o 
   6   8   1      327.60      373.65     14.47 o 
   7   8   1        1.72        7.23      7.21 o 
   8   8   1       47.86       43.59      6.27 o 
   9   8   1       11.40       15.97      6.34 o 
  10   8   1        1.27        5.52      3.88 o 
  11   8   1        6.02        1.79      7.49 o 
   0   9   1      219.66      211.35      9.03 o 
   1   9   1      136.43      149.24      8.86 o 
   2   9   1      555.92      567.49     15.67 o 
   3   9   1        4.31        5.25      2.76 o 
   4   9   1      121.68      137.46      8.45 o 
   5   9   1       55.24       50.49      7.12 o 
   6   9   1      163.39      194.38     13.35 o 
   7   9   1      123.23      130.69     12.07 o 
   8   9   1       38.23       34.46      6.86 o 
   9   9   1        7.17        6.80      3.32 o 
  10   9   1        8.34        8.62      4.37 o 
  11   9   1        6.38        7.53      6.07 o 
   1  10   1       22.10       12.64      2.35 o 
   2  10   1      150.97      191.22      9.68 o 
   3  10   1       45.54       39.75      4.21 o 
   4  10   1       94.18       96.80      7.00 o 
   5  10   1      199.04      203.64      9.87 o 
   6  10   1       51.32       39.25      5.33 o 
   7  10   1       43.46       32.43      6.79 o 
   8  10   1        5.54        7.94      3.22 o 
   9  10   1        6.76       10.02      4.24 o 
  10  10   1        3.14        6.04      3.99 o 
  11  10   1        1.32        7.13      5.54 o 
   0  11   1      309.64      321.36     19.08 o 
   1  11   1      102.39       93.50      5.06 o 
   2  11   1        3.45        5.83      1.92 o 
   3  11   1       20.80       16.82      3.64 o 
   4  11   1       19.39       21.42      4.73 o 
   5  11   1       12.33       13.24      6.64 o 
   6  11   1      147.85      160.40     12.38 o 
   7  11   1        8.12        2.48      4.91 o 
   8  11   1        1.90        7.38      4.94 o 
   9  11   1        6.95       11.10      3.71 o 
  10  11   1        1.31       10.39      6.00 o 
   1  12   1        1.93        3.83      3.59 o 
   2  12   1       14.76        5.61      3.74 o 
   3  12   1       23.73       21.51      6.61 o 
   4  12   1       79.61       66.59      7.81 o 
   5  12   1       36.26       33.08      6.39 o 
   6  12   1       65.39       51.18      7.14 o 
   7  12   1        2.34        1.15      8.15 o 
   8  12   1        2.09        5.75      5.88 o 
   9  12   1        4.22        4.20      5.50 o 
  10  12   1        0.15        8.49      5.57 o 
   0  13   1       12.99        4.85      6.97 o 
   1  13   1        6.53        6.04      4.38 o 
   2  13   1       27.42       17.66      3.45 o 
   3  13   1        2.35        4.21      8.68 o 
   4  13   1       54.98       58.45      7.55 o 
   5  13   1        5.06        0.39      7.57 o 
   6  13   1       20.55       24.62      5.50 o 
   7  13   1       14.37        4.76      7.75 o 
   8  13   1        4.33        8.99      5.26 o 
   9  13   1        4.26        8.70      5.35 o 
   1  14   1        1.08       11.35      5.47 o 
   2  14   1       11.27       14.85      5.48 o 
   3  14   1        8.26        5.79      2.82 o 
   4  14   1       45.27       49.95      9.85 o 
   5  14   1       31.59       15.17      5.04 o 
   6  14   1        2.20        8.13      4.63 o 
   7  14   1        9.83       12.08      5.08 o 
   8  14   1        4.55        3.72      4.80 o 
   9  14   1        4.56        5.36      5.36 o 
   0  15   1       43.91       38.70     20.13 o 
   1  15   1       49.46       56.13      9.37 o 
   2  15   1       15.71       15.79      4.15 o 
   3  15   1        1.76        0.68      3.52 o 
   4  15   1       17.61       14.62      4.51 o 
   5  15   1        5.23        9.13      5.27 o 
   6  15   1        7.49        7.59      4.66 o 
   7  15   1       11.28        8.59      4.46 o 
   8  15   1        5.21        4.73      9.04 o 
   1  16   1       14.51       15.33      6.31 o 
   2  16   1       17.23       27.14      6.68 o 
   3  16   1       25.67       20.16      4.64 o 
   4  16   1       17.84       19.75      5.76 o 
   5  16   1        8.97        4.06      6.34 o 
   6  16   1        5.86       12.06      3.89 o 
   7  16   1       14.60       10.77     13.45 o 
   0  17   1       47.17       66.36     16.48 o 
   1  17   1       18.44       15.21      4.74 o 
   2  17   1        1.58        7.61      6.68 o 
   3  17   1        0.82       17.04      5.41 o 
   4  17   1        5.36       -2.25      6.72 o 
   5  17   1        8.29        0.10      6.73 o 
   6  17   1        1.82        4.02      5.70 o 
   1  18   1        2.92        6.61      4.43 o 
   2  18   1        3.34        7.47      9.17 o 
   3  18   1        0.58       17.70      6.34 o 
   4  18   1        0.82        0.90      4.76 o 
   5  18   1        0.38        0.24      7.87 o 
   0  19   1       13.62       43.07     20.02 o 
   1  19   1        4.60        7.45      3.18 o 
   2  19   1        0.55       10.25      6.07 o 
   3  19   1        3.20       11.27      6.25 o 
   0   0   2     2594.25     2474.37     20.51 o 
   2   0   2      253.42      289.10     11.66 o 
   4   0   2       30.27       32.77      8.55 o 
   6   0   2      475.03      439.90     17.21 o 
   8   0   2      156.04      138.59     13.70 o 
  10   0   2       15.51       21.64     14.12 o 
  12   0   2        0.58        5.38      6.76 o 
   1   1   2     3501.81     3489.15     18.71 o 
   2   1   2     6018.82     6002.60     32.99 o 
   3   1   2      891.98      807.74     10.59 o 
   4   1   2      351.15      366.63     13.20 o 
   5   1   2       84.08       79.82      6.20 o 
   6   1   2       29.71       31.98      3.88 o 
   7   1   2       14.04       19.50      5.18 o 
   8   1   2       17.83        8.53      5.93 o 
   9   1   2       23.22       29.20      7.01 o 
  10   1   2       36.66       24.57      6.80 o 
  11   1   2       12.33       13.87      5.73 o 
  12   1   2       11.01        6.94      4.93 o 
   0   2   2    19079.18    20520.96    408.38 o 
   1   2   2     8572.03     8438.73     33.58 o 
   2   2   2     3688.58     3702.24     20.24 o 
   3   2   2     1445.13     1396.31     12.92 o 
   4   2   2      126.18      117.15      6.68 o 
   5   2   2      128.66      158.13      6.33 o 
   6   2   2       76.27       74.36      7.21 o 
   7   2   2      128.44      143.23     12.68 o 
   8   2   2       11.75       15.21      6.02 o 
   9   2   2       53.32       65.67      9.88 o 
  10   2   2       63.32       66.19     12.65 o 
  11   2   2        1.27       15.35      7.80 o 
  12   2   2        0.13       15.13      5.55 o 
   1   3   2     1022.71      886.79      9.18 o 
   2   3   2     2415.76     2369.07     18.42 o 
   3   3   2      671.92      685.54      9.11 o 
   4   3   2     1367.67     1419.64     22.98 o 
   5   3   2      103.62      100.38      6.68 o 
   6   3   2       96.47       96.30      5.38 o 
   7   3   2       43.74       48.50      5.02 o 
   8   3   2       54.53       53.76     10.02 o 
   9   3   2      111.52      114.41     15.05 o 
  10   3   2       76.83       86.94     13.79 o 
  11   3   2        1.19       16.58      5.79 o 
  12   3   2        5.89        6.98      5.26 o 
   0   4   2     2024.92     1942.14     27.63 o 
   1   4   2      677.38      694.82      7.39 o 
   2   4   2     1455.69     1456.45     12.77 o 
   3   4   2      229.52      261.00      6.86 o 
   4   4   2     1668.64     1799.10     18.93 o 
   5   4   2       11.87       14.03      4.96 o 
   6   4   2       12.11       13.05      4.38 o 
   7   4   2        8.85       22.31      6.38 o 
   8   4   2       21.59       19.30      5.10 o 
   9   4   2      115.43      111.09     12.76 o 
  10   4   2       81.03       70.18     16.47 o 
  11   4   2        9.24       23.45      6.50 o 
  12   4   2       10.23       13.80      6.21 o 
   1   5   2      400.33      402.49      5.33 o 
   2   5   2     1346.20     1218.77     10.78 o 
   3   5   2      715.20      696.54     11.90 o 
   4   5   2      287.88      290.87     11.30 o 
   5   5   2      200.62      207.10      7.08 o 
   6   5   2       13.49       18.85      3.98 o 
   7   5   2        0.30       -1.67      3.34 o 
   8   5   2        3.73       17.26      4.10 o 
   9   5   2       31.71       34.45      5.72 o 
  10   5   2        5.94        4.57      5.73 o 
  11   5   2        0.31       13.24      5.15 o 
  12   5   2        7.05        7.39      5.64 o 
   0   6   2       71.07       74.80      9.84 o 
   1   6   2       93.86      105.95      4.66 o 
   2   6   2      174.53      181.84      5.63 o 
   3   6   2     1395.70     1546.44     18.30 o 
   4   6   2       32.62       27.65      3.77 o 
   5   6   2       10.16        9.29      4.07 o 
   6   6   2       48.97       45.47      5.41 o 
   7   6   2      177.40      189.33      9.71 o 
   8   6   2      116.14      125.95     10.57 o 
   9   6   2       62.66       74.00     10.20 o 
  10   6   2       25.78       18.24      5.76 o 
  11   6   2       10.28        4.43      7.72 o 
  12   6   2        3.61        7.26      6.70 o 
   1   7   2      365.59      408.71      7.34 o 
   2   7   2      164.55      182.32      8.48 o 
   3   7   2       88.48       82.43      6.64 o 
   4   7   2      317.69      346.41     10.34 o 
   5   7   2      121.74      130.16      8.44 o 
   6   7   2      144.08      162.25      8.30 o 
   7   7   2       62.00       61.53      6.23 o 
   8   7   2       82.41       62.20      8.19 o 
   9   7   2       34.18       17.56      5.30 o 
  10   7   2        3.88        9.55      9.03 o 
  11   7   2        1.38       -5.33      5.33 o 
   0   8   2      599.25      678.07     10.66 o 
   1   8   2       90.88      127.38      6.40 o 
   2   8   2      204.32      205.44     10.58 o 
   3   8   2      161.88      167.57      8.81 o 
   4   8   2       22.76       19.99      4.21 o 
   5   8   2       37.22       46.64      4.97 o 
   6   8   2      238.95      269.44     10.84 o 
   7   8   2       49.42       54.69      9.44 o 
   8   8   2       13.64        8.47      5.02 o 
   9   8   2        3.59        4.78      5.23 o 
  10   8   2       29.44       25.57      7.76 o 
  11   8   2        0.29        2.39      3.49 o 
   1   9   2       14.49       12.77      2.58 o 
   2   9   2       61.70       42.37      5.12 o 
   3   9   2       26.71       20.22      8.30 o 
   4   9   2       45.55       43.82      6.42 o 
   5   9   2       58.74       70.30      6.02 o 
   6   9   2      113.40      125.84      9.58 o 
   7   9   2       60.94       50.61      7.36 o 
   8   9   2       16.50       11.27      4.88 o 
   9   9   2        7.90        7.10      4.08 o 
  10   9   2        0.69        0.08      4.15 o 
  11   9   2        0.81       12.53      4.40 o 
   0  10   2      227.50      222.03     16.78 o 
   1  10   2      201.96      224.65      9.70 o 
   2  10   2        7.77       11.29      2.20 o 
   3  10   2       51.36       48.41      5.52 o 
   4  10   2       17.23       32.85      5.02 o 
   5  10   2       14.45       12.70      4.91 o 
   6  10   2        0.97        5.30      3.45 o 
   7  10   2       71.10       70.98      7.84 o 
   8  10   2       10.92       17.07      4.93 o 
   9  10   2       10.56        7.02      3.39 o 
  10  10   2        2.37        8.55      5.79 o 
   1  11   2       38.12       30.84      3.54 o 
   2  11   2        2.13       -1.20      3.31 o 
   3  11   2       29.67       41.27      5.58 o 
   4  11   2       57.88       45.87      5.92 o 
   5  11   2       18.14       16.96      4.12 o 
   6  11   2       40.71       33.68      6.74 o 
   7  11   2       13.28       12.07      3.82 o 
   8  11   2       19.14       17.05      4.33 o 
   9  11   2        1.77        9.82      5.85 o 
  10  11   2        1.74        3.90      6.21 o 
   0  12   2       14.91       10.24      5.90 o 
   1  12   2       18.66       16.70      5.08 o 
   2  12   2        7.97        5.65      2.62 o 
   3  12   2        1.24        4.99      2.52 o 
   4  12   2      168.43      173.26     13.79 o 
   5  12   2        5.82        8.34      3.83 o 
   6  12   2       10.26        7.09      5.85 o 
   7  12   2        1.44        0.23      4.06 o 
   8  12   2        6.03       11.82      5.38 o 
   9  12   2        6.86       11.81      5.93 o 
  10  12   2        0.28        9.26      5.56 o 
   1  13   2        2.54        2.22      3.16 o 
   2  13   2       44.77       35.90      4.92 o 
   3  13   2       50.45       59.07      8.68 o 
   4  13   2      210.27      219.16     22.67 o 
   5  13   2       14.46       16.67      4.65 o 
   6  13   2        7.22        8.07      4.28 o 
   7  13   2        1.11        1.16      5.17 o 
   8  13   2        6.07        2.33      4.16 o 
   9  13   2        0.55        6.61     10.91 o 
   0  14   2       36.99       29.06      7.95 o 
   1  14   2       40.03       25.42      6.08 o 
   2  14   2        4.68        8.23      4.94 o 
   3  14   2       75.94       87.56      9.78 o 
   4  14   2       26.16       28.13     10.72 o 
   5  14   2       32.13       26.36      8.23 o 
   6  14   2        5.23        7.79      4.25 o 
   7  14   2        0.28        4.99      3.57 o 
   8  14   2        3.25        4.01      7.85 o 
   1  15   2        1.24        1.70      6.35 o 
   2  15   2       42.71       26.99      7.51 o 
   3  15   2       73.03       57.42      8.46 o 
   4  15   2        4.04        5.37      2.98 o 
   5  15   2       18.57       11.52      5.09 o 
   6  15   2        0.29        5.20      4.91 o 
   7  15   2        4.36       12.51      4.52 o 
   8  15   2        3.18        7.09      5.57 o 
   0  16   2        8.34       12.76     11.06 o 
   1  16   2       12.19       14.26      9.35 o 
   2  16   2        9.21       21.29     11.69 o 
   3  16   2        2.35        8.65      6.29 o 
   4  16   2        4.86       17.63      5.16 o 
   5  16   2        0.60        6.06      5.26 o 
   6  16   2        2.73        2.95      4.70 o 
   7  16   2        1.58       -1.88      5.39 o 
   1  17   2       13.00       27.63      6.60 o 
   2  17   2        8.99        9.95     24.36 o 
   3  17   2        6.17        8.18      5.79 o 
   4  17   2        6.93       18.84      8.04 o 
   5  17   2        2.05       -0.49      7.73 o 
   6  17   2        0.46        7.07      6.26 o 
   0  18   2        1.38       13.28      8.11 o 
   1  18   2        6.89        9.69      4.97 o 
   2  18   2        3.00        5.68      5.07 o 
   3  18   2        2.07        7.18      9.55 o 
   4  18   2        4.22       17.53     14.96 o 
   1  19   2        0.81        6.23      5.01 o 
   2  19   2        0.78        9.39      5.63 o 
   2   0   3      484.24      465.37     21.77 o 
   4   0   3       53.92       56.90      6.86 o 
   6   0   3       47.76       45.24      9.18 o 
   8   0   3       68.81       89.40     15.16 o 
  10   0   3       27.89       47.38     14.98 o 
  12   0   3       18.41       29.01      8.29 o 
   0   1   3      505.98      444.86      9.78 o 
   1   1   3      397.24      352.88      6.57 o 
   2   1   3      224.97      191.82      4.76 o 
   3   1   3      279.76      239.92      6.99 o 
   4   1   3      276.60      261.19      7.81 o 
   5   1   3      267.08      284.59     10.10 o 
   6   1   3      127.28      134.11     12.38 o 
   7   1   3      206.33      217.12     12.53 o 
   8   1   3      134.37      114.85     12.03 o 
   9   1   3        3.08        5.35      6.11 o 
  10   1   3        5.31        1.86      8.06 o 
  11   1   3        4.25        7.45      6.24 o 
  12   1   3        4.41        2.19      9.81 o 
   1   2   3     1291.58     1204.18     10.86 o 
   2   2   3      719.93      683.53     10.40 o 
   3   2   3      659.50      669.00      9.14 o 
   4   2   3      374.07      377.74      9.45 o 
   5   2   3      105.43       79.16      6.18 o 
   6   2   3      283.63      314.50     12.07 o 
   7   2   3      117.71      128.16      6.94 o 
   8   2   3      252.48      290.97     20.43 o 
   9   2   3       33.67       20.59      6.63 o 
  10   2   3       11.40       28.23      7.82 o 
  11   2   3       20.20       23.08      7.39 o 
  12   2   3        0.82        7.21      4.28 o 
   0   3   3      189.80      189.66      8.44 o 
   1   3   3      302.09      298.90      6.83 o 
   2   3   3      815.32      867.05      7.45 o 
   3   3   3     1143.29     1239.76     11.35 o 
   4   3   3      327.84      373.62     14.58 o 
   5   3   3      334.49      327.04     11.16 o 
   6   3   3       17.26        7.96      5.43 o 
   7   3   3        4.74       11.89      3.73 o 
   8   3   3       46.63       47.33      8.82 o 
   9   3   3      117.20       94.13     12.60 o 
  10   3   3       26.92       23.80      6.73 o 
  11   3   3        3.75        9.45      6.87 o 
  12   3   3        7.14       10.54      5.85 o 
   1   4   3       97.00      101.26      4.46 o 
   2   4   3      504.05      495.55      7.16 o 
   3   4   3     3103.37     3282.21     22.86 o 
   4   4   3      938.37      949.29     18.82 o 
   5   4   3      244.64      210.07      8.39 o 
   6   4   3        9.43       13.41      4.23 o 
   7   4   3       90.37      121.19      7.36 o 
   8   4   3       49.01       50.31      6.61 o 
   9   4   3       31.16       34.20      6.93 o 
  10   4   3        2.97       25.01      8.16 o 
  11   4   3        0.00        8.97      6.87 o 
  12   4   3        0.65        5.56     20.73 o 
   0   5   3      437.62      447.54     12.01 o 
   1   5   3      425.94      399.53      6.21 o 
   2   5   3     3517.95     3744.81     40.86 o 
   3   5   3     1297.93     1433.60     14.46 o 
   4   5   3      482.23      497.29     10.05 o 
   5   5   3        2.29        3.63      3.61 o 
   6   5   3       20.90       25.67      4.99 o 
   7   5   3       14.07       11.54      5.99 o 
   8   5   3       27.90       27.41      5.77 o 
   9   5   3        0.45        2.43      3.64 o 
  10   5   3       20.96       18.19      7.57 o 
  11   5   3        4.79        3.43      7.75 o 
  12   5   3        2.05        7.74     14.16 o 
   1   6   3       87.35       90.69      4.61 o 
   2   6   3      204.42      208.23      5.54 o 
   3   6   3      747.11      806.25     11.38 o 
   4   6   3       88.09       85.27      5.69 o 
   5   6   3       44.87       40.13      7.86 o 
   6   6   3       15.82       13.84      3.95 o 
   7   6   3       35.82       37.98      6.91 o 
   8   6   3      104.05      143.57     12.86 o 
   9   6   3       12.70        9.89      5.42 o 
  10   6   3        5.07        2.17      5.68 o 
  11   6   3        2.70       13.25      6.64 o 
   0   7   3       57.79       74.28      5.37 o 
   1   7   3      195.60      180.29      5.83 o 
   2   7   3      166.01      164.29      5.28 o 
   3   7   3       30.29       25.08      3.71 o 
   4   7   3       48.82       60.77      5.53 o 
   5   7   3        9.92       11.53      3.87 o 
   6   7   3       28.80       27.73      6.13 o 
   7   7   3       26.46       21.59      5.30 o 
   8   7   3      139.37      129.62     12.38 o 
   9   7   3       99.99      106.10     15.69 o 
  10   7   3        8.29        8.09      5.23 o 
  11   7   3        0.30        7.56      4.62 o 
   1   8   3       59.36       62.24      4.32 o 
   2   8   3        6.40        9.97      3.05 o 
   3   8   3        2.67        2.78      4.15 o 
   4   8   3        8.55        8.50      2.93 o 
   5   8   3       33.91       25.81      5.66 o 
   6   8   3       85.19      105.17      8.62 o 
   7   8   3       53.38       81.43     15.99 o 
   8   8   3      103.72       75.52     11.17 o 
   9   8   3       24.33       40.82      6.62 o 
  10   8   3        0.21        6.62      5.28 o 
  11   8   3        0.47        3.13      4.73 o 
   0   9   3       76.76       75.80      5.50 o 
   1   9   3      127.54      106.57      4.14 o 
   2   9   3       30.30       24.67      5.84 o 
   3   9   3        8.24        9.37      3.58 o 
   4   9   3       28.33       23.28      4.33 o 
   5   9   3        8.09        7.03      2.32 o 
   6   9   3      112.72      108.66      9.41 o 
   7   9   3      108.23      107.92     10.21 o 
   8   9   3        9.06        8.70      3.78 o 
   9   9   3        7.46        4.81      3.78 o 
  10   9   3        0.94        6.11      4.59 o 
   1  10   3      181.27      187.81      9.46 o 
   2  10   3       50.28       36.76      4.56 o 
   3  10   3       23.44       10.57      6.70 o 
   4  10   3        6.71        9.36      4.63 o 
   5  10   3        7.62       17.93      7.87 o 
   6  10   3       30.83       14.61      3.99 o 
   7  10   3       27.90       13.34      4.50 o 
   8  10   3       26.31       24.45      5.36 o 
   9  10   3        1.63        6.38      4.03 o 
  10  10   3        0.04       -0.70      4.55 o 
   0  11   3       79.11       75.21     11.54 o 
   1  11   3       42.84       52.12      4.58 o 
   2  11   3        2.34        0.51      2.55 o 
   3  11   3       22.13       19.27      3.97 o 
   4  11   3       16.00       23.49      5.53 o 
   5  11   3        3.65       13.35      3.99 o 
   6  11   3       17.38        9.84      3.96 o 
   7  11   3       10.77       10.65      5.26 o 
   8  11   3       18.62        8.74      8.33 o 
   9  11   3       20.35       11.17      3.82 o 
  10  11   3        7.88        5.48      8.34 o 
   1  12   3        1.75       15.11      4.96 o 
   2  12   3      116.17      128.49      9.93 o 
   3  12   3      201.65      215.90     14.86 o 
   4  12   3        9.04        4.67      3.66 o 
   5  12   3       51.18       39.53      8.54 o 
   6  12   3        3.36       12.13      3.90 o 
   7  12   3        0.81        5.07      3.08 o 
   8  12   3       12.13       12.19      4.42 o 
   9  12   3        8.01        6.58      4.41 o 
   0  13   3      104.76      133.50     19.32 o 
   1  13   3       52.32       45.93      6.37 o 
   2  13   3      241.09      250.47     21.09 o 
   3  13   3        3.75        2.78      4.42 o 
   4  13   3       46.75       45.77      7.62 o 
   5  13   3        7.25        8.20      3.61 o 
   6  13   3        2.25        5.13      3.57 o 
   7  13   3        0.61        1.42      4.58 o 
   8  13   3        3.07        6.19      3.94 o 
   9  13   3        4.53       10.07      5.55 o 
   1  14   3       13.93        9.67      3.42 o 
   2  14   3       84.13       83.07     12.45 o 
   3  14   3       31.34       34.50      6.41 o 
   4  14   3       38.70       32.79      8.44 o 
   5  14   3        1.43        2.36      3.60 o 
   6  14   3        1.69        5.84      6.41 o 
   7  14   3        3.36        9.28      4.43 o 
   8  14   3        2.59        3.33      4.99 o 
   0  15   3       40.31       25.51      6.97 o 
   1  15   3       50.17       52.96      8.49 o 
   2  15   3        5.55        5.67      4.62 o 
   3  15   3       10.95       23.06      7.25 o 
   4  15   3        7.00       11.60      6.37 o 
   5  15   3        3.94        9.38      5.91 o 
   6  15   3        0.29        5.64      3.46 o 
   7  15   3        1.66        5.98      5.58 o 
   1  16   3        5.20       10.63      4.82 o 
   2  16   3        1.02        8.21      4.77 o 
   3  16   3       13.22       15.68      5.69 o 
   4  16   3       10.45       16.02      5.05 o 
   5  16   3        2.66       14.29      5.08 o 
   6  16   3        0.72        5.01      4.50 o 
   0  17   3        2.47        4.92      9.17 o 
   1  17   3        4.82       10.42      5.59 o 
   2  17   3        0.68        0.53      8.38 o 
   3  17   3        7.33        8.60      9.34 o 
   4  17   3        0.18       15.49      4.90 o 
   5  17   3        0.65       15.33     11.47 o 
   1  18   3        1.72       -4.08     10.08 o 
   2  18   3        3.49        9.36      7.02 o 
   3  18   3        2.87        4.28     10.69 o 
   4  18   3        0.58        4.94      7.10 o 
   0  19   3        7.49       14.57     13.30 o 
   1  19   3        0.98       15.05      9.31 o 
   0   0   4      360.27      367.62     17.20 o 
   2   0   4      403.47      381.84      7.29 o 
   4   0   4      224.65      228.62     10.02 o 
   6   0   4       90.01      111.32     12.32 o 
   8   0   4      299.87      300.82     36.38 o 
  10   0   4       24.00       20.70     15.09 o 
  12   0   4       27.37       28.72     11.43 o 
   1   1   4       33.15       26.74      3.40 o 
   2   1   4      103.94       90.11      3.16 o 
   3   1   4       80.63      100.79      4.60 o 
   4   1   4        6.70       12.01      3.70 o 
   5   1   4       81.45       79.66      7.37 o 
   6   1   4       36.66       31.64      5.83 o 
   7   1   4      167.64      170.21     10.39 o 
   8   1   4      254.04      277.04     21.12 o 
   9   1   4       52.60       45.23      7.37 o 
  10   1   4       25.01       18.50      6.37 o 
  11   1   4        0.24        1.84      5.74 o 
  12   1   4        2.15        8.45      4.82 o 
   0   2   4      277.04      285.03     12.22 o 
   1   2   4      241.89      244.06      6.97 o 
   2   2   4      365.36      386.57      8.68 o 
   3   2   4      784.58      870.40     10.92 o 
   4   2   4       91.54       89.10      5.84 o 
   5   2   4       14.59       17.51      5.90 o 
   6   2   4       81.61       79.20      7.99 o 
   7   2   4      109.66      117.03      9.20 o 
   8   2   4        8.71       24.63      8.80 o 
   9   2   4        6.83        7.22      5.93 o 
  10   2   4       28.93       35.02      8.21 o 
  11   2   4        1.64       10.27      5.81 o 
  12   2   4        2.17       -0.93      7.30 o 
   1   3   4       11.86       10.08      1.97 o 
   2   3   4       83.82       70.49      5.32 o 
   3   3   4      590.11      589.89     13.71 o 
   4   3   4      143.22      133.94      6.18 o 
   5   3   4      256.54      293.92     10.04 o 
   6   3   4       26.39       26.17      6.70 o 
   7   3   4       81.93       64.76      7.91 o 
   8   3   4       12.53       13.08      6.31 o 
   9   3   4       27.44       44.05      8.62 o 
  10   3   4       14.37       12.82      7.26 o 
  11   3   4        4.12        0.45      5.72 o 
   0   4   4      942.59      988.78     20.32 o 
   1   4   4      115.66      138.42      6.66 o 
   2   4   4      519.50      537.64      6.78 o 
   3   4   4     1137.65     1147.30     11.53 o 
   4   4   4      382.43      400.78      9.22 o 
   5   4   4       69.67       76.19      6.88 o 
   6   4   4       91.15       92.16      7.69 o 
   7   4   4       16.17       31.18      7.00 o 
   8   4   4       51.62       65.02     13.93 o 
   9   4   4       74.40      105.79     15.34 o 
  10   4   4       33.52       34.35      8.76 o 
  11   4   4        5.08       10.05      6.18 o 
   1   5   4      229.50      229.03      7.65 o 
   2   5   4      455.82      499.15      8.85 o 
   3   5   4      743.97      760.87     12.60 o 
   4   5   4      303.46      371.10      9.17 o 
   5   5   4      221.73      194.60     10.37 o 
   6   5   4       17.55       19.87      6.31 o 
   7   5   4       25.80       21.96      6.45 o 
   8   5   4       42.88       29.31      5.63 o 
   9   5   4       42.14       36.81      8.63 o 
  10   5   4       10.74       15.85      8.71 o 
  11   5   4        1.75        4.87      4.70 o 
   0   6   4        4.46       11.45      3.66 o 
   1   6   4       49.08       41.43      4.12 o 
   2   6   4      122.27      116.58      5.58 o 
   3   6   4      574.24      584.34     10.32 o 
   4   6   4      140.66      162.91      8.99 o 
   5   6   4       75.90       59.73      5.73 o 
   6   6   4       23.14       22.52      5.56 o 
   7   6   4       49.64       63.95      7.01 o 
   8   6   4       45.66       45.08      6.83 o 
   9   6   4       25.97       41.87      7.83 o 
  10   6   4       28.33       23.15      7.45 o 
  11   6   4        1.73       10.27      5.74 o 
   1   7   4      347.73      343.89      8.90 o 
   2   7   4      225.53      228.03      6.99 o 
   3   7   4      258.96      262.80      8.19 o 
   4   7   4      224.71      213.08      8.68 o 
   5   7   4       63.80       52.91      7.07 o 
   6   7   4       33.47       22.54      6.76 o 
   7   7   4       33.04       36.70      5.69 o 
   8   7   4       73.72       44.31      8.44 o 
   9   7   4        6.41       13.32      6.96 o 
  10   7   4        6.48        4.93      5.32 o 
  11   7   4        1.09        7.63      6.66 o 
   0   8   4       35.94       29.68      4.46 o 
   1   8   4      107.93       88.66      5.08 o 
   2   8   4      184.64      182.41      8.64 o 
   3   8   4       16.26       15.37      3.45 o 
   4   8   4       63.92       65.58      7.16 o 
   5   8   4       18.80       18.35      3.47 o 
   6   8   4       28.67       56.29      7.64 o 
   7   8   4       28.65       15.19      5.06 o 
   8   8   4       12.80       21.17      5.23 o 
   9   8   4       15.01        4.45      4.64 o 
  10   8   4        5.17       18.97     10.27 o 
   1   9   4      104.30      100.11      6.44 o 
   2   9   4        2.39       13.08      4.15 o 
   3   9   4       74.18       86.83      6.78 o 
   4   9   4       15.52        9.29      2.90 o 
   5   9   4       36.44       38.89      4.87 o 
   6   9   4       54.44       49.59      8.55 o 
   7   9   4        0.85        1.70      3.01 o 
   8   9   4        4.77       11.47      4.26 o 
   9   9   4        7.78       10.35      4.34 o 
  10   9   4        0.40        4.98      9.15 o 
   0  10   4        5.99        6.96      3.92 o 
   1  10   4      168.52      175.37      7.11 o 
   2  10   4        8.95       11.79      3.21 o 
   3  10   4       80.96       91.94      8.33 o 
   4  10   4      107.82      116.69      9.74 o 
   5  10   4        2.76       13.91      5.83 o 
   6  10   4        7.22        6.71      3.85 o 
   7  10   4       14.24       26.77      5.96 o 
   8  10   4       16.57        5.75      3.76 o 
   9  10   4        5.20        6.81      4.17 o 
  10  10   4       12.82       10.41      5.33 o 
   1  11   4       44.24       35.92      4.56 o 
   2  11   4       47.23       27.34      4.95 o 
   3  11   4      278.01      300.36     21.09 o 
   4  11   4      114.63      115.18      9.80 o 
   5  11   4       33.96       23.47      4.94 o 
   6  11   4       20.05       14.14      7.80 o 
   7  11   4        3.54        8.49      3.78 o 
   8  11   4        2.21       11.96      6.34 o 
   9  11   4        2.78        5.69      5.15 o 
   0  12   4        6.44       11.46     11.13 o 
   1  12   4       21.72       17.45      3.05 o 
   2  12   4       62.75       66.07      6.40 o 
   3  12   4       43.44       43.41      7.51 o 
   4  12   4        8.93       11.46      3.56 o 
   5  12   4       10.12       12.04      3.90 o 
   6  12   4        2.04        8.48      4.14 o 
   7  12   4        0.55        2.11      3.13 o 
   8  12   4        2.05        9.67      3.98 o 
   9  12   4        4.55        5.97      4.27 o 
   1  13   4       14.32       11.17      4.84 o 
   2  13   4       25.59       16.15      4.38 o 
   3  13   4       58.55       41.11      5.65 o 
   4  13   4       19.22       19.33      4.70 o 
   5  13   4       14.66        9.33      5.28 o 
   6  13   4        1.03        4.04      3.72 o 
   7  13   4        1.27        6.58      3.71 o 
   8  13   4        8.41       -0.37      4.35 o 
   0  14   4       50.35       58.18     11.52 o 
   1  14   4       13.33        6.42      4.01 o 
   2  14   4        2.87        7.54      3.47 o 
   3  14   4        3.65        9.62      8.10 o 
   4  14   4       33.63       25.55      5.11 o 
   5  14   4        1.68        8.01      5.07 o 
   6  14   4        0.68        5.54      3.42 o 
   7  14   4        0.08       -1.08      3.56 o 
   1  15   4        8.66       18.64      5.39 o 
   2  15   4        2.19        2.40      8.34 o 
   3  15   4       39.28       26.47      6.84 o 
   4  15   4        2.13        4.92      5.51 o 
   5  15   4        6.72        7.00      4.98 o 
   6  15   4        0.18        5.70      5.32 o 
   7  15   4        0.59        3.48      7.08 o 
   0  16   4       20.56       29.21     14.34 o 
   1  16   4        6.05       17.14      5.78 o 
   2  16   4       14.40        1.88      3.49 o 
   3  16   4        5.84        9.04      6.87 o 
   4  16   4        1.24       10.33      6.32 o 
   5  16   4        1.69       15.63      5.65 o 
   6  16   4        1.85        8.93      6.94 o 
   1  17   4        1.94       -0.89     11.55 o 
   2  17   4        7.05       25.52      9.12 o 
   3  17   4        4.74        5.89      9.29 o 
   4  17   4        0.79        5.91      5.19 o 
   0  18   4        0.98       -5.90      8.14 o 
   1  18   4        3.03       13.40      5.47 o 
   2  18   4        4.92       18.39      5.62 o 
   3  18   4        2.15        3.40      4.78 o 
   2   0   5      329.77      340.34     11.88 o 
   4   0   5       23.51       12.31      6.46 o 
   6   0   5       99.04      102.52     13.49 o 
   8   0   5       52.99       46.07     10.20 o 
  10   0   5       15.75       16.49     18.86 o 
   0   1   5       67.32       69.86      7.50 o 
   1   1   5       49.91       40.78      4.70 o 
   2   1   5      464.31      463.66     10.98 o 
   3   1   5       78.59       93.50      4.92 o 
   4   1   5       84.92       76.65      5.66 o 
   5   1   5      288.08      328.47     22.51 o 
   6   1   5      285.62      320.89     31.65 o 
   7   1   5      228.69      241.88     19.09 o 
   8   1   5       20.87       18.11      9.47 o 
   9   1   5       10.20       12.28      5.88 o 
  10   1   5        2.03       -1.22      6.52 o 
  11   1   5        2.53        6.24      6.28 o 
   1   2   5      154.55      147.99      8.73 o 
   2   2   5      155.32      139.33     10.04 o 
   3   2   5       64.09       67.47      4.38 o 
   4   2   5      146.83      155.90      7.47 o 
   5   2   5       15.48       11.07      3.63 o 
   6   2   5       61.35       57.41      7.18 o 
   7   2   5       94.07       78.56      8.68 o 
   8   2   5       21.82       17.19      8.71 o 
   9   2   5        7.76       -0.09      4.99 o 
  10   2   5       31.05       29.82      8.37 o 
  11   2   5       10.09       11.73      6.34 o 
   0   3   5       20.10       20.09      7.41 o 
   1   3   5      820.93      897.85     12.50 o 
   2   3   5       42.91       35.38      4.89 o 
   3   3   5       78.85       97.79      5.98 o 
   4   3   5      273.92      283.27     11.37 o 
   5   3   5       85.86       87.92      8.78 o 
   6   3   5        6.90        8.62      4.83 o 
   7   3   5       46.40       35.27      7.25 o 
   8   3   5        9.12        5.54      6.08 o 
   9   3   5       10.15        7.78      8.73 o 
  10   3   5        0.88        8.10      6.36 o 
  11   3   5        3.64       12.93      7.22 o 
   1   4   5        0.95        2.33      2.86 o 
   2   4   5       80.36       89.19      5.43 o 
   3   4   5       79.78       75.61      5.35 o 
   4   4   5      250.87      270.37     10.45 o 
   5   4   5       59.65       46.58      6.68 o 
   6   4   5       11.01        7.27      4.77 o 
   7   4   5       26.96       12.27      6.02 o 
   8   4   5       67.93       63.45      9.34 o 
   9   4   5       33.46       49.84      8.51 o 
  10   4   5       15.33       14.57      6.66 o 
  11   4   5        6.37       16.55      6.51 o 
   0   5   5       35.99       39.06      6.14 o 
   1   5   5      148.24      163.55      8.23 o 
   2   5   5       29.84       33.08      4.85 o 
   3   5   5      223.93      267.36     12.04 o 
   4   5   5      183.81      214.10      9.07 o 
   5   5   5      171.45      171.50      7.59 o 
   6   5   5       29.10       53.13      6.57 o 
   7   5   5        2.43       11.03      4.39 o 
   8   5   5        0.74        1.95      3.76 o 
   9   5   5       12.43       22.83      8.43 o 
  10   5   5       45.60       34.20     12.08 o 
  11   5   5        4.78        6.93      6.29 o 
   1   6   5       48.51       43.11      4.39 o 
   2   6   5       96.53      108.50      6.59 o 
   3   6   5       70.92       70.71      4.54 o 
   4   6   5      600.94      628.37     16.83 o 
   5   6   5       74.56       68.02      8.10 o 
   6   6   5      119.96      134.66     11.01 o 
   7   6   5        3.04        4.31      7.08 o 
   8   6   5        9.74       10.64      4.84 o 
   9   6   5       29.15       29.03      7.57 o 
  10   6   5        8.89        7.13      5.29 o 
   0   7   5      119.85      146.56     12.01 o 
   1   7   5      141.47      130.94      7.88 o 
   2   7   5       24.34       23.82      3.50 o 
   3   7   5       22.57       20.07      3.18 o 
   4   7   5       24.66       14.06      3.80 o 
   5   7   5      173.32      183.13     11.04 o 
   6   7   5       69.94       71.79      7.70 o 
   7   7   5       12.39        9.45      3.93 o 
   8   7   5        8.52        7.15      3.41 o 
   9   7   5       23.22       20.75      8.12 o 
  10   7   5        5.92        8.35      6.10 o 
   1   8   5      117.98      106.16      8.34 o 
   2   8   5      185.79      176.01      8.40 o 
   3   8   5       66.96       71.75      6.80 o 
   4   8   5       19.63       16.76      2.91 o 
   5   8   5      151.36      181.38     11.79 o 
   6   8   5       55.93       42.78      6.11 o 
   7   8   5       58.97       35.23      6.39 o 
   8   8   5        2.29        6.55      3.62 o 
   9   8   5        2.60        3.40      3.92 o 
  10   8   5        1.62        2.67      6.20 o 
   0   9   5       16.74        1.86      9.03 o 
   1   9   5       73.35       71.94      4.87 o 
   2   9   5      117.32      108.30      6.25 o 
   3   9   5        4.81        7.20      3.17 o 
   4   9   5       67.64       74.33      6.55 o 
   5   9   5        9.78       10.64      4.76 o 
   6   9   5       41.59       42.18      7.12 o 
   7   9   5        7.10        4.84      3.31 o 
   8   9   5       14.75       10.42      3.71 o 
   9   9   5        0.76       -0.18      3.87 o 
  10   9   5        5.98       23.75     10.38 o 
   1  10   5      284.39      326.11     19.11 o 
   2  10   5       42.70       38.21      5.42 o 
   3  10   5        6.47        5.89      3.45 o 
   4  10   5       15.30       12.97      5.32 o 
   5  10   5       24.64       13.83      3.56 o 
   6  10   5       20.46       16.96      5.50 o 
   7  10   5        5.30       10.15      4.15 o 
   8  10   5        8.05        7.84      3.99 o 
   9  10   5        2.71       14.54      7.01 o 
   0  11   5       93.30      116.82     19.70 o 
   1  11   5       41.71       43.93      6.60 o 
   2  11   5       37.36       35.82      6.48 o 
   3  11   5        0.91        6.55      4.14 o 
   4  11   5       41.39       30.00      7.78 o 
   5  11   5       24.87       14.45      5.55 o 
   6  11   5       39.35       36.17      6.22 o 
   7  11   5        6.26        7.64      3.66 o 
   8  11   5        0.88        4.22      3.57 o 
   9  11   5        3.04        3.04      7.75 o 
   1  12   5       96.63       84.62     10.55 o 
   2  12   5       47.90       50.49      8.11 o 
   3  12   5       61.03       65.40      8.78 o 
   4  12   5        9.08       14.91      4.71 o 
   5  12   5       43.66       33.37      6.29 o 
   6  12   5        6.25        3.57      4.68 o 
   7  12   5        0.97        1.61      4.10 o 
   8  12   5        3.09        8.72      4.48 o 
   0  13   5        3.67        8.41      6.23 o 
   1  13   5        3.12        4.26      5.16 o 
   2  13   5        1.46        2.55      3.97 o 
   3  13   5       23.53       23.71      5.59 o 
   4  13   5       21.57       17.43      4.80 o 
   5  13   5        0.69        6.85      7.67 o 
   6  13   5        0.09        5.08      3.23 o 
   7  13   5        0.02        5.69      4.35 o 
   1  14   5        2.78       14.68      5.52 o 
   2  14   5        3.62        2.38      5.86 o 
   3  14   5       18.67       20.41      5.97 o 
   4  14   5       13.53        9.87      3.27 o 
   5  14   5        0.27        3.21      2.49 o 
   6  14   5        4.48       10.41      4.80 o 
   7  14   5        0.69        4.41      4.86 o 
   0  15   5       33.16       11.94      8.78 o 
   1  15   5        7.48        6.63      3.82 o 
   2  15   5       14.87        9.43      4.24 o 
   3  15   5        2.55        5.13      5.05 o 
   4  15   5        1.76        5.78      6.72 o 
   5  15   5        1.21       11.14      5.02 o 
   6  15   5        0.62       -2.01      9.55 o 
   1  16   5        3.97        3.58      4.01 o 
   2  16   5       12.34       11.78      5.49 o 
   3  16   5        1.41        2.56      3.91 o 
   4  16   5        1.52        6.44      4.96 o 
   5  16   5        1.00        7.19      5.64 o 
   0  17   5       18.16       20.47     10.09 o 
   1  17   5        4.86       13.72      5.98 o 
   2  17   5        8.54       14.41      7.80 o 
   3  17   5        1.18        6.47      4.57 o 
   0   0   6     1140.85     1268.15     50.16 o 
   2   0   6       85.27      103.86     12.41 o 
   4   0   6      216.13      228.79     21.07 o 
   6   0   6      151.74      154.74     16.23 o 
   8   0   6        0.46       -6.20      6.20 o 
  10   0   6        2.81        8.94     13.56 o 
   1   1   6      158.51      156.13      8.93 o 
   2   1   6      168.12      179.12     11.41 o 
   3   1   6       15.62       13.80      8.23 o 
   4   1   6        0.56        4.77      3.37 o 
   5   1   6       32.79       47.48      4.84 o 
   6   1   6       66.99       80.20      7.29 o 
   7   1   6      120.81      135.37     11.54 o 
   8   1   6       22.12       26.18      7.43 o 
   9   1   6        1.86        5.35      6.27 o 
  10   1   6        7.86        5.66      4.79 o 
  11   1   6        0.09        5.80      6.23 o 
   0   2   6      223.39      197.62     17.23 o 
   1   2   6        6.25        0.09      4.88 o 
   2   2   6       13.43       10.55      3.73 o 
   3   2   6        5.09       13.86      5.00 o 
   4   2   6        0.27       -0.29      4.40 o 
   5   2   6      256.89      227.13     12.58 o 
   6   2   6       70.05       80.55      7.45 o 
   7   2   6      102.04       75.82      9.32 o 
   8   2   6       18.86        8.98      4.13 o 
   9   2   6        1.51       12.77      6.27 o 
  10   2   6        1.54        0.59      4.79 o 
   1   3   6        2.68        2.96      6.09 o 
   2   3   6      112.77      105.86      8.23 o 
   3   3   6       42.78       53.18     10.48 o 
   4   3   6        4.02       11.15      5.93 o 
   5   3   6       57.65       52.06      7.99 o 
   6   3   6      120.73      124.74      9.49 o 
   7   3   6       26.56       37.12      5.24 o 
   8   3   6       42.93       57.28     16.73 o 
   9   3   6       26.38       25.37      7.10 o 
  10   3   6       14.54       11.56      7.40 o 
   0   4   6      189.87      201.15     17.17 o 
   1   4   6      119.17      110.18      7.87 o 
   2   4   6       83.86       83.91      6.98 o 
   3   4   6        6.19        8.94      3.97 o 
   4   4   6      103.93       88.53      9.22 o 
   5   4   6       15.35       35.26      7.12 o 
   6   4   6        4.92       15.42      6.61 o 
   7   4   6       13.01       20.52      4.52 o 
   8   4   6        4.60        9.22      3.99 o 
   9   4   6       11.45       33.26      7.90 o 
  10   4   6       13.91       21.75      8.06 o 
   1   5   6       35.90       30.03      5.54 o 
   2   5   6       62.96       72.61      7.09 o 
   3   5   6       39.28       32.60      7.64 o 
   4   5   6       37.46       36.05      6.04 o 
   5   5   6       24.37       20.78      5.59 o 
   6   5   6      103.08      105.74     11.41 o 
   7   5   6        8.04       11.53      5.18 o 
   8   5   6        5.64        7.83      7.03 o 
   9   5   6        6.95       10.50      5.57 o 
  10   5   6       21.26       21.55      8.50 o 
   0   6   6       14.46       11.70      5.07 o 
   1   6   6        8.73        7.50      4.37 o 
   2   6   6       36.88       35.24      5.29 o 
   3   6   6       17.10       27.44      4.50 o 
   4   6   6        6.50        5.83      5.24 o 
   5   6   6       78.50       84.35      8.27 o 
   6   6   6       28.75       15.06      5.27 o 
   7   6   6       46.10       33.35      6.93 o 
   8   6   6        2.38        3.19      4.89 o 
   9   6   6        1.44        1.16      5.11 o 
  10   6   6        1.41        6.81      5.17 o 
   1   7   6       41.86       44.67      5.28 o 
   2   7   6       37.59       41.30      6.92 o 
   3   7   6       13.60       13.24      4.02 o 
   4   7   6        1.96        9.36      4.19 o 
   5   7   6      162.65      160.64     13.11 o 
   6   7   6      167.80      185.51     19.11 o 
   7   7   6       28.53       15.01      7.53 o 
   8   7   6        7.78        8.79      5.10 o 
   9   7   6        1.17       -4.87      4.93 o 
  10   7   6        4.06        4.45      4.96 o 
   0   8   6      431.00      457.81     57.02 o 
   1   8   6       84.06       86.53      7.06 o 
   2   8   6       18.68       16.56      3.68 o 
   3   8   6       20.02       28.61      4.98 o 
   4   8   6      128.08      149.37     11.35 o 
   5   8   6       55.63       46.59      7.20 o 
   6   8   6       25.56       25.46      6.56 o 
   7   8   6       30.26       22.73      5.08 o 
   8   8   6        1.28        0.18      4.37 o 
   9   8   6        2.23       15.50      7.80 o 
   1   9   6      162.48      166.61     11.51 o 
   2   9   6       75.14       77.05      7.26 o 
   3   9   6       53.21       45.43      5.46 o 
   4   9   6        1.59        0.03      3.69 o 
   5   9   6        7.33        6.56      3.62 o 
   6   9   6        7.52        4.69      4.69 o 
   7   9   6        7.61        6.66      5.01 o 
   8   9   6       13.28        6.01      4.80 o 
   9   9   6        1.54       10.40      5.98 o 
   0  10   6       45.48       44.41      8.15 o 
   1  10   6      239.36      264.69     17.86 o 
   2  10   6       10.69       14.10      4.17 o 
   3  10   6        1.40        3.28      4.27 o 
   4  10   6       17.27       15.77      3.98 o 
   5  10   6       12.38        1.23      5.02 o 
   6  10   6        1.22       24.36      7.05 o 
   7  10   6        3.17       16.10      5.97 o 
   8  10   6        4.36        4.38      4.54 o 
   1  11   6        4.87        6.30      2.56 o 
   2  11   6        5.09       12.75      4.42 o 
   3  11   6       16.97       19.17      5.76 o 
   4  11   6       15.27       16.25      4.91 o 
   5  11   6       11.19       12.71      4.67 o 
   6  11   6       19.66       26.15      6.96 o 
   7  11   6        0.32        5.57      6.09 o 
   8  11   6        3.12        7.35      5.36 o 
   0  12   6       39.61       41.51     10.60 o 
   1  12   6        8.04        4.12      3.60 o 
   2  12   6        0.60       17.47      4.35 o 
   3  12   6        9.40       15.75      4.26 o 
   4  12   6        2.29        3.89      5.24 o 
   5  12   6       11.69       14.72      4.53 o 
   6  12   6        0.95        7.19      5.07 o 
   7  12   6        1.77        5.95      5.13 o 
   1  13   6       14.73       12.17      6.02 o 
   2  13   6        9.85       10.89      5.22 o 
   3  13   6        9.43       10.55      5.41 o 
   4  13   6       12.45       11.38      3.97 o 
   5  13   6        7.44        5.49      5.38 o 
   6  13   6        6.11        2.29      4.22 o 
   7  13   6        1.00       11.34      4.97 o 
   0  14   6        1.38        1.42     14.31 o 
   1  14   6        9.31       18.49      5.03 o 
   2  14   6        4.23       12.29      5.33 o 
   3  14   6        4.28       12.63      6.34 o 
   4  14   6        0.73       13.85      4.90 o 
   5  14   6        3.22        6.26      5.33 o 
   6  14   6        1.54        0.77      3.41 o 
   1  15   6        1.54        8.80      8.13 o 
   2  15   6        0.51        5.09      4.14 o 
   3  15   6        3.71        4.29      6.51 o 
   4  15   6        0.99       10.82      6.64 o 
   5  15   6        2.30        1.39      3.87 o 
   0  16   6        5.60        8.58      5.24 o 
   1  16   6        3.89       12.20      4.78 o 
   2  16   6        0.35       11.26      4.94 o 
   3  16   6        3.73        7.12      5.36 o 
   2   0   7        5.16       17.17     19.20 o 
   4   0   7       38.73       32.80     18.90 o 
   6   0   7      179.12      179.41     33.40 o 
   8   0   7       28.07       55.20     16.35 o 
  10   0   7        0.07       13.86      9.18 o 
   0   1   7      281.94      315.85     32.48 o 
   1   1   7       96.73      122.74     11.40 o 
   2   1   7       19.40       11.92      6.49 o 
   3   1   7       50.90       43.30     11.48 o 
   4   1   7       29.17       20.70      4.29 o 
   5   1   7      164.18      166.25     12.82 o 
   6   1   7        4.46        3.33      6.12 o 
   7   1   7        2.71       -0.19      4.03 o 
   8   1   7        1.68       17.89      8.53 o 
   9   1   7        0.52       11.09      6.36 o 
  10   1   7        2.70        9.09      7.01 o 
   1   2   7       96.71       82.32      8.32 o 
   2   2   7       72.00       59.34     11.29 o 
   3   2   7       29.98       24.62      4.85 o 
   4   2   7      190.77      215.83     16.73 o 
   5   2   7      104.25      118.58     10.69 o 
   6   2   7       37.41       23.64      5.76 o 
   7   2   7        9.67       19.17      5.49 o 
   8   2   7        0.33       14.62      5.11 o 
   9   2   7        2.16       19.97      6.97 o 
  10   2   7       10.05       29.42     10.12 o 
   0   3   7       28.21       40.93     15.66 o 
   1   3   7        1.87        5.24      2.61 o 
   2   3   7       14.60       13.75      4.58 o 
   3   3   7       63.52       70.95      9.67 o 
   4   3   7       37.90       43.16      6.10 o 
   5   3   7       19.32       19.99      5.90 o 
   6   3   7       82.95       78.32      9.29 o 
   7   3   7        5.79       10.34      8.05 o 
   8   3   7        0.57       -4.48      4.48 o 
   9   3   7        0.35       11.80      5.17 o 
  10   3   7        3.35        3.17      6.88 o 
   1   4   7       42.09       36.15      4.81 o 
   2   4   7       95.59       73.14     11.44 o 
   3   4   7       20.81       13.87      6.71 o 
   4   4   7       55.07       45.95      7.55 o 
   5   4   7       76.39       75.94      8.71 o 
   6   4   7       31.84       33.69      8.17 o 
   7   4   7       13.23        9.38      5.26 o 
   8   4   7        9.25       11.26      4.91 o 
   9   4   7        5.52        1.50      5.57 o 
   0   5   7       12.27        5.73      7.07 o 
   1   5   7        7.14        8.54      4.21 o 
   2   5   7       35.34       21.89      4.59 o 
   3   5   7        9.00        5.52      4.83 o 
   4   5   7       51.23       59.07      9.17 o 
   5   5   7       16.45       14.89      4.69 o 
   6   5   7       32.40       34.47      6.70 o 
   7   5   7        0.99        4.69      4.84 o 
   8   5   7        2.38        6.42      5.01 o 
   9   5   7        1.41       12.01      5.94 o 
   1   6   7        5.84        5.21      5.05 o 
   2   6   7       10.14       14.52      3.27 o 
   3   6   7        4.81       12.95      4.26 o 
   4   6   7       44.41       52.25      7.16 o 
   5   6   7       30.00       14.01      5.15 o 
   6   6   7       30.12       25.80      6.00 o 
   7   6   7       26.54       17.04      6.76 o 
   8   6   7        5.64        2.20      4.68 o 
   9   6   7        2.00       -3.04      5.37 o 
   0   7   7      431.02      459.89     62.30 o 
   1   7   7       32.40       27.61      5.36 o 
   2   7   7       20.97       20.13      6.55 o 
   3   7   7        0.67       13.66      3.72 o 
   4   7   7       21.13       17.32      3.92 o 
   5   7   7       22.29       24.00      9.43 o 
   6   7   7       68.92       68.15      8.65 o 
   7   7   7        7.05       15.45      5.35 o 
   8   7   7        3.47        7.84      4.68 o 
   9   7   7        0.54        9.11      5.41 o 
   1   8   7       65.43       71.73      7.61 o 
   2   8   7       19.63        8.43      3.54 o 
   3   8   7        1.87        6.59      3.39 o 
   4   8   7       18.05       14.85      4.55 o 
   5   8   7        1.74        3.89      4.52 o 
   6   8   7       13.28       17.41      7.97 o 
   7   8   7       21.63       15.32      6.61 o 
   8   8   7        8.88       24.93      6.86 o 
   0   9   7      193.74      211.10     23.15 o 
   1   9   7      112.69       78.25     15.86 o 
   2   9   7       29.42       22.36      4.27 o 
   3   9   7        5.44        5.04      3.86 o 
   4   9   7       14.86       16.07      3.94 o 
   5   9   7       28.35       16.91      7.86 o 
   6   9   7       44.70       28.33      7.23 o 
   7   9   7       20.71       16.92      6.35 o 
   8   9   7       24.82       32.89      7.52 o 
   1  10   7       42.69       24.61      4.22 o 
   2  10   7        3.83       10.28      2.97 o 
   3  10   7        0.65       15.93      4.42 o 
   4  10   7        0.71        5.10      3.78 o 
   5  10   7       16.62       12.70      5.64 o 
   6  10   7        9.42        7.86      8.04 o 
   7  10   7       17.34       10.54     10.28 o 
   0  11   7       19.76        9.68      5.10 o 
   1  11   7       30.54       11.99      3.56 o 
   2  11   7        6.94        7.44      4.04 o 
   3  11   7       17.30        6.95      4.77 o 
   4  11   7        0.24        2.25      6.34 o 
   5  11   7        2.09       17.20      4.80 o 
   6  11   7        0.20       13.78      5.91 o 
   7  11   7       12.94        6.65      5.58 o 
   1  12   7       23.00       24.48      4.48 o 
   2  12   7       11.93       20.47      4.73 o 
   3  12   7        3.86       10.48      3.46 o 
   4  12   7        7.84        9.96      3.93 o 
   5  12   7        1.23        7.04      6.82 o 
   6  12   7       17.66       17.02      6.45 o 
   0  13   7        6.57       11.14      5.43 o 
   1  13   7        6.36        6.56      9.12 o 
   2  13   7        4.90       15.32      4.76 o 
   3  13   7       11.71        9.70      4.87 o 
   4  13   7        0.98       -0.20      3.44 o 
   5  13   7        0.95        4.86      4.91 o 
   1  14   7        2.44        0.56      3.98 o 
   2  14   7        3.54        3.14      4.07 o 
   3  14   7        4.04       12.59      4.63 o 
   4  14   7        6.57       13.99      5.50 o 
   0  15   7        2.75        2.98      8.78 o 
   1  15   7        3.46        9.44      4.92 o 
   2  15   7        4.89        3.61      5.37 o 
   3  15   7        0.16       10.95      4.49 o 
   0   0   8      224.35      237.05     37.07 o 
   2   0   8      113.80       87.43     17.38 o 
   4   0   8        9.86       27.25     13.11 o 
   6   0   8       51.67       34.22     15.32 o 
   8   0   8       10.37       -0.60     20.99 o 
   1   1   8       24.43       35.14      8.86 o 
   2   1   8       87.58       75.34     10.68 o 
   3   1   8       40.43       35.66     14.62 o 
   4   1   8       93.32       88.88     17.80 o 
   5   1   8        9.17       16.29      7.24 o 
   6   1   8       25.14       33.81     11.12 o 
   7   1   8       13.28       14.59     11.08 o 
   8   1   8       11.43       13.52      8.10 o 
   9   1   8        0.86       16.44     12.50 o 
   0   2   8       29.59       17.54     11.70 o 
   1   2   8       17.20       33.17      9.64 o 
   2   2   8       51.63       62.91      9.80 o 
   3   2   8       24.67       31.58      9.09 o 
   4   2   8        7.67       12.51      8.29 o 
   5   2   8        0.83        2.26      6.48 o 
   6   2   8        6.73       11.65      6.35 o 
   7   2   8        6.04       15.03      7.56 o 
   8   2   8        1.77       11.05      7.30 o 
   9   2   8        1.96        9.58     10.13 o 
   1   3   8        6.77       11.52      7.60 o 
   2   3   8      138.60      158.03     18.07 o 
   3   3   8       90.28       97.09     14.40 o 
   4   3   8       33.93       31.72      8.70 o 
   5   3   8       75.41       49.87     11.64 o 
   6   3   8        1.60       -2.94      6.19 o 
   7   3   8       14.87       25.86      7.12 o 
   8   3   8        6.61       23.35      7.57 o 
   9   3   8        0.10        6.93      8.53 o 
   0   4   8       70.97       37.22     18.33 o 
   1   4   8        4.72        4.59      3.14 o 
   2   4   8        0.23        0.46      2.52 o 
   3   4   8        5.63        5.36      8.10 o 
   4   4   8      119.45      113.80     16.25 o 
   5   4   8       30.75       16.91      6.34 o 
   6   4   8        6.79        8.08      7.48 o 
   7   4   8        5.41       10.78      6.50 o 
   8   4   8        5.56       25.96      9.11 o 
   1   5   8       17.87       20.48      5.23 o 
   2   5   8       11.46       16.40      7.82 o 
   3   5   8        0.57       -2.79      7.31 o 
   4   5   8       34.75       40.69      9.53 o 
   5   5   8        1.43        5.66      3.47 o 
   6   5   8        5.51        7.58      5.66 o 
   7   5   8        3.58       13.57      8.32 o 
   8   5   8        0.61        5.67     11.44 o 
   0   6   8       32.08       30.34     11.64 o 
   1   6   8       50.99       33.67     12.86 o 
   2   6   8       15.26       21.27      4.23 o 
   3   6   8        4.23        3.20      6.09 o 
   4   6   8       47.62       39.00      7.44 o 
   5   6   8        9.01       17.96      4.94 o 
   6   6   8        4.95       11.16      5.60 o 
   7   6   8        3.46        4.70      6.11 o 
   8   6   8        4.23        7.08      6.36 o 
   1   7   8       50.64       27.66      4.82 o 
   2   7   8       25.37       11.82      3.81 o 
   3   7   8       21.88       18.86      5.04 o 
   4   7   8        7.16        6.09      4.81 o 
   5   7   8        6.83       12.99      4.30 o 
   6   7   8       15.26       20.79      5.56 o 
   7   7   8        5.44        4.26      6.79 o 
   8   7   8        0.52       12.64      6.13 o 
   0   8   8       74.69       67.71     14.49 o 
   1   8   8        3.13        7.01      3.61 o 
   2   8   8       68.49       65.16      9.79 o 
   3   8   8        5.44        5.39      4.20 o 
   4   8   8       12.86       12.65      5.83 o 
   5   8   8        1.71        1.29      4.70 o 
   6   8   8       12.83       18.26      6.45 o 
   7   8   8        1.46        2.90      4.85 o 
   1   9   8       11.74       13.17      3.85 o 
   2   9   8        4.41       11.95      3.76 o 
   3   9   8        0.40       10.44      4.55 o 
   4   9   8        0.14        7.96      3.61 o 
   5   9   8        7.20        8.81      3.82 o 
   6   9   8       22.59       10.90      4.20 o 
   7   9   8       16.70       11.55      8.84 o 
   0  10   8        6.14        6.09      4.02 o 
   1  10   8       19.51       23.22      4.57 o 
   2  10   8        2.34        3.16      4.52 o 
   3  10   8       19.68       14.11      3.90 o 
   4  10   8        1.11        7.19      4.77 o 
   5  10   8        8.42        7.09      4.89 o 
   6  10   8        1.12       11.98      4.37 o 
   1  11   8        4.85        8.96      5.87 o 
   2  11   8        3.84        7.11      2.95 o 
   3  11   8        0.55        5.67      4.32 o 
   4  11   8        5.62        4.24      4.02 o 
   5  11   8        0.78       -1.00      5.04 o 
   6  11   8        9.76        8.44      5.65 o 
   0  12   8       14.40       19.31      7.74 o 
   1  12   8        2.64        2.06      3.36 o 
   2  12   8        5.40        7.58      3.34 o 
   3  12   8        7.91        5.89      4.31 o 
   4  12   8        0.31        6.47      4.98 o 
   5  12   8        1.05        4.77      4.43 o 
   1  13   8        0.05        2.02      5.38 o 
   2  13   8        3.50        3.83      6.08 o 
   3  13   8        3.06        0.60      4.43 o 
   4  13   8        5.88       10.36      7.01 o 
   0  14   8       13.99       16.04      8.87 o 
   1  14   8       10.50       21.35      6.31 o 
   2  14   8        7.83        4.96      5.76 o 
   2   0   9       11.81       21.79     19.09 o 
   4   0   9       35.34       24.00     23.91 o 
   6   0   9        1.53       -4.75     10.04 o 
   8   0   9        2.33       30.86     11.66 o 
   0   1   9      123.60      137.55     23.61 o 
   1   1   9        1.57        6.05      7.33 o 
   2   1   9       51.81       38.48     10.27 o 
   3   1   9       15.37       16.98      8.11 o 
   4   1   9        5.18       28.15     12.42 o 
   5   1   9        1.97        7.28      7.16 o 
   6   1   9        9.80       25.28      8.46 o 
   7   1   9        3.00       10.74      8.96 o 
   8   1   9        8.76       15.59      7.41 o 
   1   2   9        9.80        7.62      9.80 o 
   2   2   9        9.38        4.85      8.33 o 
   3   2   9       10.19        8.29      7.49 o 
   4   2   9       27.44       28.01      8.77 o 
   5   2   9        4.92       12.30      7.82 o 
   6   2   9        1.02        1.47      7.68 o 
   7   2   9        7.01       14.59      6.93 o 
   8   2   9        2.65        8.56      8.01 o 
   0   3   9       60.89       23.98     15.39 o 
   1   3   9       51.51       60.32     13.34 o 
   2   3   9        6.06        6.80      7.46 o 
   3   3   9        8.43       13.27      7.26 o 
   4   3   9        2.16        3.70      6.77 o 
   5   3   9        9.42       18.49     11.12 o 
   6   3   9        6.21        2.84      9.22 o 
   7   3   9       11.17       13.93      9.89 o 
   1   4   9        2.42       10.29     10.25 o 
   2   4   9       14.13       22.97      8.86 o 
   3   4   9       40.25       35.51     11.53 o 
   4   4   9       45.86       37.11      9.10 o 
   5   4   9        3.26        4.83      7.05 o 
   6   4   9        0.40        8.17      6.73 o 
   7   4   9        1.52        7.51      6.84 o 
   0   5   9       25.36       16.72      5.44 o 
   1   5   9       13.85       13.97      5.33 o 
   2   5   9      115.30      104.43     15.58 o 
   3   5   9       20.44       12.78     13.08 o 
   4   5   9       39.15       52.21     13.33 o 
   5   5   9        3.06       -6.70      7.01 o 
   6   5   9        7.84        3.45      6.92 o 
   7   5   9        0.51        7.04      6.48 o 
   1   6   9       28.85       20.88      5.29 o 
   2   6   9       96.38      109.98     19.39 o 
   3   6   9       31.20       24.09      7.89 o 
   4   6   9        2.02        6.07      8.57 o 
   5   6   9        3.83       17.50      7.07 o 
   6   6   9        1.57       16.95      7.39 o 
   7   6   9        0.42        5.96      6.45 o 
   0   7   9        0.23       11.67      9.25 o 
   1   7   9       29.45       23.04      5.17 o 
   2   7   9        3.74        5.49      7.02 o 
   3   7   9        4.90       10.08      7.97 o 
   4   7   9        1.18       14.69      6.85 o 
   5   7   9        3.56        5.49      7.36 o 
   6   7   9        0.70        3.74      5.95 o 
   1   8   9        0.56        6.10      3.51 o 
   2   8   9        8.14       15.34      3.92 o 
   3   8   9        5.51       16.53      4.82 o 
   4   8   9        2.71        4.51      3.82 o 
   5   8   9        1.57        8.80      6.12 o 
   6   8   9        8.47       15.18      6.39 o 
   0   9   9       10.42       11.50      6.10 o 
   1   9   9        1.13       10.58      4.05 o 
   2   9   9        3.78        5.91      4.45 o 
   3   9   9        2.61       12.38      3.82 o 
   4   9   9        1.72        7.56      4.32 o 
   5   9   9        3.33       15.99     14.69 o 
   1  10   9        0.80        9.21      4.21 o 
   2  10   9        0.97        9.78      4.05 o 
   3  10   9        1.29        2.42      2.46 o 
   4  10   9        0.92        3.60      7.28 o 
   0  11   9        9.38       -4.48      7.58 o 
   1  11   9        0.37       10.25      5.49 o 
   2  11   9        6.04        4.61      2.94 o 
   3  11   9        1.37        8.40      3.68 o 
   1  12   9        0.07        5.64      5.42 o 
   2  12   9        2.47       12.61      5.57 o 
   0   0  10       51.30       68.81     25.03 o 
   2   0  10       84.95       71.65     17.98 o 
   4   0  10        4.05        4.68     14.61 o 
   6   0  10       11.62       26.82     20.58 o 
   1   1  10        0.33       -0.31      7.44 o 
   2   1  10        7.08       16.16      8.31 o 
   3   1  10        6.31       15.70      8.56 o 
   4   1  10        7.85        2.31      7.93 o 
   5   1  10        1.03        1.85     10.78 o 
   6   1  10        1.64       -2.21      8.27 o 
   0   2  10       39.92       50.96     17.01 o 
   1   2  10        8.46       15.51      9.16 o 
   2   2  10        4.08       11.70      8.08 o 
   3   2  10        1.68       19.46      9.20 o 
   4   2  10        5.67        3.39      8.45 o 
   5   2  10        0.05        7.74      8.36 o 
   6   2  10        3.67        9.19     11.51 o 
   1   3  10        1.09        5.10      9.26 o 
   2   3  10        9.58       20.44      8.16 o 
   3   3  10       69.93       55.59     16.13 o 
   4   3  10        1.40        7.95      7.46 o 
   5   3  10        9.23       13.79      9.46 o 
   6   3  10        0.29       18.61      8.25 o 
   0   4  10       16.03       24.62     11.61 o 
   1   4  10        3.65        7.71     13.89 o 
   2   4  10       50.97       57.22     12.79 o 
   3   4  10        7.31        9.47      7.74 o 
   4   4  10       14.33        6.43      8.18 o 
   5   4  10        6.92       20.62     10.33 o 
   6   4  10        0.39       -1.22      6.98 o 
   1   5  10       13.30       12.59      7.45 o 
   2   5  10       39.56       27.87      8.44 o 
   3   5  10        0.74        4.81      7.90 o 
   4   5  10       28.29       23.57     11.63 o 
   5   5  10        1.84       -4.30      8.95 o 
   0   6  10        3.65        8.25      9.71 o 
   1   6  10       31.37       34.93      8.56 o 
   2   6  10        9.79        8.35      9.44 o 
   3   6  10       12.70        6.81      7.52 o 
   4   6  10       22.24       13.83     10.36 o 
   5   6  10        0.70        0.73      6.73 o 
   1   7  10        6.63        5.65      7.24 o 
   2   7  10       14.13       13.86      7.82 o 
   3   7  10       17.01       14.98      7.71 o 
   4   7  10        0.89        3.78      6.65 o 
   0   8  10        3.11       13.62      9.08 o 
   1   8  10        2.55        5.00      6.18 o 
   2   8  10        2.05       12.63      8.07 o 
   3   8  10        1.14       16.34      9.00 o 
   4   8  10       13.79        8.23      6.87 o 
   1   9  10        2.74       10.94      5.47 o 
   2   9  10        0.84       13.57      5.74 o 
   3   9  10        1.09        8.81      7.75 o 
   0  10  10        0.68        3.66     12.18 o 
   1  10  10        1.02        4.32      5.68 o 
   2   0  11        4.47        5.04     11.25 o 
   4   0  11        5.20        8.79     11.63 o 
   0   1  11       31.62       42.18     30.41 o 
   1   1  11        5.04        6.08      8.20 o 
   2   1  11       14.54       19.89      9.07 o 
   3   1  11        2.23       -5.33      7.44 o 
   4   1  11        1.42       23.44     10.30 o 
   1   2  11        4.38        1.22      8.55 o 
   2   2  11        8.47       20.51      8.77 o 
   3   2  11       11.21       -6.35      8.14 o 
   4   2  11       10.72       13.30      9.45 o 
   0   3  11        2.94       16.71     11.87 o 
   1   3  11        2.02       -0.49      8.38 o 
   2   3  11        1.47       -8.65      8.65 o 
   3   3  11        0.94        4.34      8.57 o 
   1   4  11        2.16       21.01      8.99 o 
   2   4  11        5.41       14.95      7.63 o 
   3   4  11       11.02       10.48      8.28 o 
   0   5  11       11.86       17.04     12.36 o 
   1   5  11       10.43        9.75      7.46 o 
   2   5  11        3.55       -0.26      6.94 o 
   1   6  11        2.61        2.84      8.08 o 
                                                 
